# Supplementary material for: HMGCR‐Driven Cholesterol Metabolism Promotes Osteoarthritis Progression by Accelerating Synovial Fibroblast Senescence
Source: Adv Sci (Weinh). 2026 Jul 13:e76498. Online ahead of print. doi: 10.1002/advs.76498 (PMC13360124; doi:10.1002/advs.76498)
Supplement: Supplementary file 2 — Supporting File 2: advs76498‐sup‐0002‐TableS1‐S9.zip. [file ADVS-9999-e76498-s001.zip]

Archive with 9 entries (9 files):
- Table S1. Interfacial residues in the AKT1-Insig1 complex formed by protein-protein docking.xlsx
- Table S2. Hydrogen bonds in the AKT1–Insig1 complex formed by protein-protein docking.xlsx
- Table S3. MM-PBSA of the AKT1-Insig1 complex formed by protein-protein docking.xlsx
- Table S4. MM-PBSA of the pAKT1-Insig1 complex formed by protein-protein docking.xlsx
- Table S5. Hydrogen bond information for interacting residues in the AKT1-Insig1 complex formed during molecular dynamics simulation.xlsx
- Table S6. Hydrogen bond information for interacting residues in the pAKT1-Insig1 complex formed during molecular dynamics simulation.xlsx
- Table S7. Information of the patients.xlsx
- Table S8. Sequences for RT-PCR primers used in this study.xlsx
- Table S9. Sequences for Chip-qPCR primers used in this study.xlsx
