# Supplementary material for: HMGCR‐Driven Cholesterol Metabolism Promotes Osteoarthritis Progression by Accelerating Synovial Fibroblast Senescence
Source: Adv Sci (Weinh). 2026 Jul 13:e76498. Online ahead of print. doi: 10.1002/advs.76498 (PMC13360124; doi:10.1002/advs.76498)
Supplement: Supplementary file 2 — Supporting File 2: advs76498‐sup‐0002‐TableS1‐S9.zip. [file ADVS-9999-e76498-s001.zip › Table S1. Interfacial residues in the AKT1-Insig1 complex formed by protein-protein docking.xlsx]

## Sheet:  protein-protein docking
Table S1. Interfacial residues in the AKT1-Insig1 complex formed by protein-protein docking
Insig1	ΔGsolv*	AKT1	ΔGsolv*
HIS7	-0.08	TRP11	0.85
VAL8	0.17	LEU12	0.01
TRP9	0.47	HIS13	0.03
ASN10	-0.08	PRO24	0.17
TYR11	0.22	TYR26	0.03
PRO12	-0.03	GLU40	-0.33
SER13	0.45	ARG41	0.03
ALA14	0.15	PRO42	0
GLY15	-0.08	GLN43	-0.61
ALA16	0.19	ASP46	-0.07
ALA17	0.69	GLN47	0.01
PRO19	1.09	ARG48	-0.35
TYR20	-0.18	GLU49	-0.07
LEU22	0.63	GLU66	0.24
PEO23	-0.17	ARG67	-1.15
ARG24	0.06	PRO68	-0.18
GLY25	-0.22	ARG69	-0.19
MET26	1.81	PRO70	1.1
ILE27	1.66	ASN71	-0.09
ALA28	-0.05	GLN79	-0.26
ALA29	0.4	TRP80	0.86
ALA30	0	THR81	-0.05
ALA44	-0.06	THR82	0.02
ARG46	-0.32	ILE84	0.29
GLY47	0.13	HIS89	0.98
GLN48	-0.52	GLU91	-0.26
ARG59	-0.1	MET134	2.13
ALA50	0.06	GLU135	-0.16
GLY51	-0.21	VAL136	1.27
THR52	0.02	SER137	-0.07
THR53	-0.28	LEU138	0.01
GLY54	0.06	ALA139	0.38
CYS55	2.38	LYS142	-0.85
SER56	0.01	ASP190	-0.19
ALA57	0.74	GLU191	0
ARG58	-1.25	VAL192	0.04
SER61	0.02	ALA193	0.9
ASP65	-0.11	HIS194	-0.03
LYS138	-0.13	ARG200	-0.01
PHE139	-0.04	GLN203	-0.23
LYS140	-0.6	ASN204	-0.3
ARG141	-0.66	HIS207	0.98
GLU142	-0.1	SER259	-0.05
ALA144	0.52	ASP262	-0.13
SER145	0.01	TYR263	0.12
ARG148	-0.44	SER266	-0.15
GLY181	0.03	GLU267	-0.08
TRP183	0.37	LYS268	-0.7
TRP184	1.4	ASN269	-0.23
THR185	0.24	LYS297	-0.65
ARG188	-0.38	GLU298	0.08
ARG190	0.17	GLY299	0.48
LEU193	0.42	ILE300	0.01
GLY251	-0.03	LYS301	-0.43
VAL252	0.01	ASP302	-0.41
PRO253	1.07	ALA304	0.12
GLU254	-0.16	ARG328	-0.01
LYS255	0	GLN414	-0.14
PRO256	1.07	TYR417	0.61
HIS257	0.54	GLU418	-0.011
SER258	0.11	LYS420	-0.15
ASP259	-0.77	PRO470	0.35
-	-	GLN471	0.08
-	-	SER473	-0.07
-	-	TYR474	0.2
-	-	SER477	0.21
Note: (1) The residues listed are located at the protein-protein interface; (2) ΔGsolv denotes the solvation free energy change (in kcal/mol). A positive value signifies an unfavorable solvation effect upon binding, which correlates with hydrophobic interactions at the interface.
