# Supplementary material for: HMGCR‐Driven Cholesterol Metabolism Promotes Osteoarthritis Progression by Accelerating Synovial Fibroblast Senescence
Source: Adv Sci (Weinh). 2026 Jul 13:e76498. Online ahead of print. doi: 10.1002/advs.76498 (PMC13360124; doi:10.1002/advs.76498)
Supplement: Supplementary file 2 — Supporting File 2: advs76498‐sup‐0002‐TableS1‐S9.zip. [file ADVS-9999-e76498-s001.zip › Table S2. Hydrogen bonds in the AKT1–Insig1 complex formed by protein-protein docking.xlsx]

## Sheet: protein-protein docking
Table S2. Hydrogen bonds in the AKT1–Insig1 complex formed by protein-protein docking
Insig1	Atomic name	AKT1	Atomic name	inter‑atomic distance (Å)
GLN48	NE2	GLU267	OE1	3.71
THR53	OG1	SER266	OE1	3.63
LYS140	NZ	SER473	OG	3.33
ARG141	NH2	ASN204	O	3.49
PRO23	OG1	GLN43	NE2	2.25
ASP65	OD2	LYS301	NZ	2.35
GLU142	OE2	LYS142	NZ	3.44
HIS257	O	LYS297	NZ	3.16
Note: (1) Residue pairs listed represent those forming intermolecular hydrogen bonds; (2) Hydrogen bonds are typically defined by a inter‑atomic distance of 2.5–3.5 Å and a angle of 135°–180°. Geometrically, shorter distances and angles closer to 180° indicate stronger hydrogen bonds.
