# Supplementary material for: HMGCR‐Driven Cholesterol Metabolism Promotes Osteoarthritis Progression by Accelerating Synovial Fibroblast Senescence
Source: Adv Sci (Weinh). 2026 Jul 13:e76498. Online ahead of print. doi: 10.1002/advs.76498 (PMC13360124; doi:10.1002/advs.76498)
Supplement: Supplementary file 2 — Supporting File 2: advs76498‐sup‐0002‐TableS1‐S9.zip. [file ADVS-9999-e76498-s001.zip › Table S3. MM-PBSA of the AKT1-Insig1 complex formed by protein-protein docking.xlsx]

## Sheet: AKT1-Insig1 complex
Table S3. MM-PBSA of the AKT1-Insig1 complex formed by protein-protein docking
Insig1 Residue	MM-PASA (ΔEtot)	AKT1 Residue	MM-PASA (ΔEtot)	AKT1 Residue	MM-PASA (ΔEtot)
ARG:24	-13.23	THR:308	-5.87808	VAL:57	-0.0115943
ARG:46	-8.75741	LYS:307	-5.75763	TYR:176	-0.0115094
ARG:18	-7.82843	GLU:298	-4.19363	SER:381	-0.0110824
ARG:188	-5.84367	GLU:40	-3.71003	GLY:336	-0.011005
ARG:3	-5.75038	ARG:206	-3.47691	ILE:6	-0.0109338
GLN:48	-4.96734	LYS:297	-3.4111	TYR:272	-0.0104956
ARG:141	-4.35135	MET:306	-3.09292	PHE:35	-0.0103333
ARG:190	-3.4625	TRP:11	-2.7777	VAL:7	-0.0101773
ALA:57	-3.27926	GLU:91	-2.76212	THR:117	-0.0101536
TRP:9	-3.14691	GLU:397	-2.5711	ILE:366	-0.00971036
SER:258	-3.00532	GLN:43	-2.47844	PHE:438	-0.00962797
PRO:23	-2.78551	SER:396	-2.36263	TYR:175	-0.00948439
TRP:184	-2.71318	SER:259	-2.26333	SER:457	-0.00928215
HIS:5	-2.68363	HIS:13	-2.19274	LEU:335	-0.00921348
TYR:20	-2.64751	TYR:474	-2.01062	VAL:320	-0.00898752
ARG:49	-2.54576	GLU:49	-1.55854	LYS:158	-0.00889014
GLN:34	-2.51004	GLU:459	-1.54807	ASN:279	-0.00810612
MET:26	-2.44278	MET:403	-1.54492	GLY:382	-0.00796255
ARG:148	-1.9134	GLN:404	-1.40708	ALA:255	-0.0077578
PRO:19	-1.85029	TYR:417	-1.40118	PHE:236	-0.00750312
ALA:17	-1.84994	PRO:24	-1.38381	MET:339	-0.00748689
SER:56	-1.61434	PRO:51	-1.34197	SER:378	-0.00741323
LEU:4	-1.50404	PRO:68	-1.29603	LEU:380	-0.00721348
CYS:32	-1.47374	TRP:80	-1.24033	GLY:233	-0.00714232
ARG:58	-1.4642	GLU:355	-1.21151	LEU:235	-0.00697004
PRO:33	-1.44054	GLN:414	-1.20091	LEU:239	-0.00673783
PRO:256	-1.40223	ALA:480	-1.16243	PHE:368	-0.00669913
CYS:55	-1.39009	LEU:138	-1.14115	GLN:113	-0.00664669
GLY:51	-1.37073	PRO:42	-1.06138	TYR:340	-0.00630462
HIS:257	-1.29476	HIS:354	-0.984894	LEU:277	-0.00629089
GLY:35	-1.21367	ARG:67	-0.951792	HIS:207	-0.00607366
LYS:255	-1.19893	TRP:413	-0.925596	PRO:427	-0.00581773
MET:1	-1.15498	ASP:353	-0.877275	SER:463	-0.00578527
ARG:246	-1.1317	ALA:139	-0.806858	GLY:311	-0.00571411
ALA:16	-0.933612	THR:305	-0.794581	GLY:327	-0.00562297
PRO:253	-0.867228	ASP:127	-0.774663	TYR:152	-0.00553683
LYS:138	-0.85327	ALA:304	-0.772991	GLY:157	-0.00539825
PHE:139	-0.849461	GLY:395	-0.758697	MET:342	-0.00530961
MET:250	-0.809327	PRO:70	-0.746874	THR:443	-0.00523346
VAL:38	-0.792878	VAL:136	-0.738903	ILE:449	-0.00520724
ALA:30	-0.770654	GLU:322	-0.702658	ALA:376	-0.0052035
GLY:25	-0.765645	ASN:54	-0.635131	SER:240	-0.0051623
VAL:8	-0.76089	LEU:12	-0.633713	TYR:253	-0.00505493
ALA:28	-0.723715	ASP:325	-0.62674	PRO:374	-0.00491635
THR:53	-0.668683	THR:21	-0.617581	PHE:407	-0.00487516
GLY:251	-0.656217	ILE:300	-0.613649	ASP:439	-0.00462172
ALA:14	-0.630548	TRP:22	-0.546373	PHE:425	-0.00461049
THR:52	-0.629179	GLU:401	-0.515983	LEU:155	-0.00456429
ALA:144	-0.609241	SER:50	-0.503958	CYS:344	-0.00454307
TRP:143	-0.587528	THR:389	-0.502604	LEU:110	-0.00446067
ALA:31	-0.553448	GLU:359	-0.487924	LEU:295	-0.00426217
ALA:29	-0.550688	ASP:398	-0.468035	PHE:442	-0.00425218
ARG:69	-0.515301	ASP:44	-0.465818	ARG:346	-0.00408489
GLY:47	-0.474474	GLY:303	-0.463253	LEU:372	-0.00406742
HIS:137	-0.472208	LEU:196	-0.448674	GLY:254	-0.00381398
ARG:227	-0.431637	VAL:201	-0.443392	PHE:237	-0.00374782
ALA:50	-0.399856	THR:197	-0.437846	HIS:238	-0.00358552
THR:185	-0.38325	GLU:418	-0.426586	PRO:369	-0.00349189
ARG:91	-0.376866	PHE:358	-0.42378	GLN:445	-0.00341573
ILE:27	-0.351662	ASP:387	-0.422853	ASN:231	-0.00338202
ASN:10	-0.350983	ARG:86	-0.412675	GLY:373	-0.00325218
TRP:183	-0.344429	ASP:415	-0.401769	GLN:59	-0.00321598
LYS:162	-0.33909	GLU:95	-0.390679	ILE:447	-0.00314482
PRO:2	-0.300352	GLN:47	-0.381166	MET:281	-0.00311985
HIS:7	-0.298653	LYS:14	-0.367949	ALA:250	-0.00292759
LEU:180	-0.287212	GLU:9	-0.347645	VAL:83	-0.00251186
PRO:59	-0.271452	GLU:169	-0.344251	GLY:345	-0.00232335
PRO:136	-0.249613	VAL:416	-0.333938	ILE:165	-0.00220599
GLN:247	-0.239849	ARG:273	-0.325749	ALA:58	-0.00219101
PRO:41	-0.231783	GLN:471	-0.322913	VAL:244	-0.0021186
GLY:54	-0.229185	GLU:149	-0.31571	GLY:109	-0.00208489
PRO:12	-0.2277	LEU:357	-0.312081	MET:343	-0.0020799
HIS:43	-0.225644	ASN:53	-0.310974	VAL:429	-0.00207366
VAL:252	-0.221956	LYS:39	-0.305639	PHE:245	-0.00205868
PHE:186	-0.21709	TYR:26	-0.297743	ALA:444	-0.00184395
SER:145	-0.214684	PHE:120	-0.295429	THR:430	-0.00183271
GLY:181	-0.20516	PRO:470	-0.294145	MET:446	-0.00155306
TYR:11	-0.196502	GLU:364	-0.293718	LEU:62	-0.00149313
PRO:45	-0.190077	ASP:456	-0.256569	THR:371	-0.00126717
TRP:62	-0.182099	ALA:399	-0.254413	ILE:75	-0.00103121
LEU:178	-0.136246	GLU:319	-0.25107	ASN:31	-0.000955056
SER:189	-0.133936	LEU:362	-0.250906	GLY:162	-0.000817728
LEU:193	-0.131409	ALA:193	-0.249217	SER:431	-0.000705368
MET:147	-0.125507	HIS:265	-0.232453	HIS:287	-0.000444444
LEU:248	-0.114044	TYR:263	-0.230683	VAL:164	-0.000269663
LEU:182	-0.089407	GLU:365	-0.227669	THR:82	-0.000254682
ALA:249	-0.0802222	MET:363	-0.226165	VAL:167	0.000137328
VAL:152	-0.079191	SER:477	-0.223717	SER:422	0.000240949
VAL:146	-0.0778689	GLU:66	-0.217889	GLN:61	0.000298377
LEU:133	-0.0719913	PHE:469	-0.216936	LEU:156	0.000379526
HIS:132	-0.0688851	ASP:455	-0.216739	CYS:77	0.000493134
ASN:243	-0.065422	ASN:71	-0.216407	THR:435	0.000536829
SER:13	-0.0553658	ASP:46	-0.215959	GLN:428	0.000539326
GLY:192	-0.0550387	ASP:453	-0.194236	ALA:100	0.000594257
ALA:44	-0.0538951	MET:134	-0.192336	VAL:106	0.000699126
GLY:134	-0.0418127	GLU:135	-0.189414	SER:126	0.000707865
LEU:195	-0.0403608	LYS:276	-0.188021	PRO:424	0.000759051
HIS:63	-0.04003	GLU:98	-0.187925	LEU:153	0.000812734
ILE:244	-0.0396966	TYR:38	-0.185292	PHE:88	0.0009201
CYS:149	-0.0396305	HIS:143	-0.179433	PRO:423	0.00117853
ALA:176	-0.0381436	ILE:19	-0.179423	THR:433	0.00123471
PHE:235	-0.0366904	ALA:476	-0.178693	GLY:286	0.00128964
SER:191	-0.0361161	GLY:299	-0.176511	THR:105	0.00191261
GLY:194	-0.0357753	PHE:472	-0.176426	GLN:104	0.00201124
GLY:196	-0.0351573	GLU:256	-0.170268	LEU:166	0.00223096
GLY:60	-0.0349538	GLU:94	-0.168919	GLY:232	0.00241823
SER:61	-0.0344557	PRO:125	-0.167408	LEU:280	0.00248065
ILE:197	-0.0343858	CYS:460	-0.16637	ALA:107	0.00249563
ILE:199	-0.0303883	SER:216	-0.163335	ILE:103	0.00253558
GLY:245	-0.0301823	ASP:283	-0.160566	LEU:282	0.00289014
ALA:151	-0.0298539	VAL:270	-0.158459	GLY:33	0.0029638
THR:174	-0.0293046	ALA:260	-0.157311	ALA:230	0.00298002
LEU:66	-0.0286292	GLU:432	-0.157006	ALA:188	0.00329338
ALA:200	-0.0284919	LYS:179	-0.154624	ARG:465	0.00362672
ILE:150	-0.0274719	GLU:228	-0.154623	THR:448	0.00382522
VAL:239	-0.0272971	ASP:285	-0.152778	PHE:150	0.00440824
ALA:177	-0.0270312	TYR:326	-0.15131	GLY:173	0.00456055
ILE:156	-0.0266242	SER:124	-0.149002	THR:291	0.00487141
GLN:68	-0.0244594	ILE:36	-0.145955	THR:450	0.00531461
PHE:234	-0.0243321	PHE:27	-0.139251	TYR:437	0.00562547
LEU:73	-0.0222647	GLY:10	-0.138055	GLU:314	0.00637953
THR:240	-0.0218514	PRO:388	-0.134644	LYS:163	0.00697628
PHE:223	-0.0214956	GLN:79	-0.132672	VAL:187	0.00724469
PHE:153	-0.0212772	GLU:375	-0.131288	ALA:317	0.00740325
SER:179	-0.0208377	THR:92	-0.130709	VAL:185	0.00757303
THR:207	-0.0203271	ASN:199	-0.119697	ALA:5	0.00786642
ALA:203	-0.0202372	GLU:151	-0.117592	LYS:182	0.00802372
GLY:242	-0.0198527	PHE:55	-0.116202	TYR:315	0.00839326
VAL:72	-0.0194994	GLU:133	-0.116125	ALA:102	0.00863296
GLN:88	-0.0190911	VAL:258	-0.114883	THR:101	0.0101586
THR:198	-0.018608	GLY:37	-0.113933	THR:172	0.0113071
PHE:76	-0.0177541	PRO:141	-0.113335	ALA:171	0.0113071
THR:204	-0.0169151	VAL:192	-0.109775	ILE:180	0.0117316
VAL:241	-0.0168514	LEU:264	-0.107951	ILE:186	0.0123833
PHE:165	-0.0159563	SER:473	-0.107855	LEU:223	0.012995
PHE:201	-0.0157953	THR:72	-0.10709	GLU:184	0.0139338
SER:131	-0.0150961	ASP:248	-0.105924	MET:178	0.0144419
GLY:238	-0.0143483	ASP:119	-0.105151	ARG:466	0.0152085
SER:160	-0.0137228	GLU:198	-0.105095	CYS:296	0.0159875
LEU:175	-0.0134694	THR:479	-0.104191	GLY:294	0.0199838
LEU:87	-0.0134482	ASP:3	-0.102573	LYS:111	0.0214032
LEU:224	-0.0129064	THR:195	-0.0989101	TYR:215	0.0221885
GLN:208	-0.0120861	TRP:332	-0.0954569	LEU:275	0.0225918
LEU:163	-0.0115481	LYS:189	-0.0947715	THR:219	0.0246754
SER:236	-0.011221	ILE:411	-0.0926767	THR:146	0.0280886
ASN:213	-0.0102797	LEU:261	-0.0902697	PHE:309	0.0312996
VAL:211	-0.0100424	VAL:271	-0.0898552	GLU:114	0.0349963
VAL:154	-0.010035	GLU:247	-0.087161	MET:147	0.0352834
LEU:205	-0.0099563	MET:458	-0.086573	ARG:241	0.0377316
LEU:124	-0.00966417	LEU:202	-0.0814519	PRO:451	0.0382397
LEU:71	-0.00965543	ASP:221	-0.0813121	GLU:341	0.0384632
PHE:74	-0.00930337	ARG:121	-0.0812022	PHE:217	0.0390649
ALA:159	-0.00893758	ILE:402	-0.0800986	GLN:218	0.043628
VAL:67	-0.00866292	GLY:478	-0.0795718	ARG:112	0.0441635
GLY:77	-0.00842447	VAL:412	-0.0789388	SER:475	0.0456479
TYR:225	-0.00827466	SER:205	-0.077804	ARG:222	0.0464594
TYR:212	-0.00825468	GLU:97	-0.0771586	GLN:454	0.0518564
HIS:64	-0.00800749	VAL:145	-0.0755793	ARG:249	0.0522609
SER:75	-0.00792634	PHE:293	-0.0754182	GLU:234	0.054603
LEU:80	-0.00786642	GLN:390	-0.0727553	LYS:64	0.0577441
GLY:155	-0.00748315	TYR:18	-0.0727116	LYS:154	0.0580974
PRO:231	-0.00720849	GLY:16	-0.070563	ARG:243	0.0583496
VAL:79	-0.00706991	VAL:461	-0.0699238	ARG:436	0.0596804
VAL:215	-0.00664669	ASP:434	-0.0698115	GLU:464	0.0608764
LEU:210	-0.00611985	TRP:333	-0.0694694	GLU:85	0.0622447
VAL:78	-0.00600624	GLY:123	-0.068804	GLU:278	0.0792659
PHE:209	-0.0060025	THR:81	-0.0679126	ARG:96	0.0822996
ALA:166	-0.00578652	ARG:76	-0.0673446	ASP:32	0.0829426
GLY:214	-0.00574282	LEU:316	-0.0668964	ARG:251	0.0966854
CYS:128	-0.00547316	LEU:213	-0.066573	GLU:267	0.101743
SER:70	-0.0052834	PHE:408	-0.0663059	ARG:391	0.103753
HIS:158	-0.00518727	HIS:405	-0.0651973	ARG:370	0.107459
GLN:217	-0.00514732	MET:1	-0.063226	VAL:90	0.109248
ILE:89	-0.0050025	HIS:194	-0.0623458	LYS:426	0.111295
GLY:237	-0.00482022	THR:65	-0.0595169	ASP:292	0.11763
LEU:202	-0.00469164	ASN:204	-0.0591423	LYS:377	0.118297
LEU:86	-0.00440699	ASP:462	-0.0583708	LYS:140	0.123301
LEU:173	-0.00424969	ASN:148	-0.056839	LYS:168	0.128742
ASN:92	-0.00416729	GLU:242	-0.0557715	ARG:406	0.128871
GLN:90	-0.00289263	PRO:467	-0.0555518	ASP:331	0.150783
CYS:232	-0.00258801	THR:87	-0.0533358	LYS:419	0.163331
ASN:85	-0.00246067	VAL:45	-0.0524057	LYS:170	0.163754
ILE:233	-0.00244444	HIS:220	-0.0518514	LYS:284	0.166953
PRO:127	-0.00199001	GLY:393	-0.0515318	ARG:367	0.170685
LEU:230	-0.00171161	GLU:115	-0.0482085	LYS:183	0.174333
ALA:161	-0.00158552	PHE:73	-0.0471623	LYS:289	0.179097
ILE:104	-0.000942572	ARG:200	-0.0449164	LYS:385	0.180559
ILE:206	-0.000907615	CYS:224	-0.0441623	HIS:89	0.19492
PRO:221	-0.000865169	PRO:93	-0.0438664	LEU:52	0.219477
PHE:96	-0.000702871	THR:34	-0.0437191	LYS:356	0.220532
SER:106	-0.000307116	PHE:209	-0.0434494	LYS:386	0.236441
THR:94	-0.000303371	CYS:310	-0.0431311	SER:137	0.238342
VAL:93	-0.000300874	GLU:116	-0.041171	GLU:191	0.247104
THR:103	-0.000214732	GLU:440	-0.0409526	ASP:274	0.251773
TYR:126	0.000183521	ILE:84	-0.0407203	LYS:420	0.259719
PHE:105	0.000238452	HIS:468	-0.0399326	ARG:174	0.261208
ALA:81	0.000263421	PHE:349	-0.0390262	LYS:8	0.264723
PRO:97	0.000510612	PRO:208	-0.039	LYS:214	0.285718
VAL:100	0.000694132	ASN:128	-0.0388302	ASP:302	0.287619
TRP:109	0.000791511	LEU:28	-0.0381124	ARG:23	0.291605
ILE:101	0.000928839	ASP:108	-0.0371486	ARG:41	0.3017
VAL:83	0.000963795	ALA:329	-0.0369863	GLU:17	0.336607
ALA:108	0.00105743	ALA:409	-0.0368102	ASP:190	0.378996
LEU:95	0.00106617	ILE:74	-0.0363159	ARG:48	0.39038
LEU:82	0.00107491	PRO:452	-0.0357179	GLY:394	0.430257
TYR:216	0.00112235	ASN:2	-0.0347778	LYS:268	0.555032
LEU:84	0.00135331	LEU:392	-0.0346155	ARG:25	0.564703
SER:220	0.00153683	LEU:360	-0.0333783	ARG:144	0.581567
THR:219	0.00159176	LEU:210	-0.0322135	LYS:400	0.604155
VAL:121	0.00194881	ILE:257	-0.0321423	ARG:15	0.606035
ALA:102	0.00211111	SER:122	-0.0320999	LYS:20	0.636228
THR:117	0.00221473	ASN:324	-0.0286092	ASP:323	0.668981
CYS:115	0.00276654	TYR:229	-0.0282172	SER:266	0.720184
TRP:110	0.00281523	LEU:29	-0.0276692	ASN:269	0.779412
SER:107	0.00335581	PRO:313	-0.027593	LYS:142	0.914663
GLY:123	0.00386142	VAL:337	-0.0275106	SER:246	1.24844e-06
GLN:170	0.00413858	GLU:132	-0.0274944	LYS:301	1.31538
ILE:129	0.00462547	SER:129	-0.0272946	ARG:328	1.94087
LEU:171	0.00475905	VAL:330	-0.0272272	GLN:203	2.05137
ALA:120	0.00524594	ILE:288	-0.0269388	ARG:69	3.92037
VAL:111	0.0057216	LEU:181	-0.0266704	ASP:262	5.66697
GLY:116	0.00578152	GLU:441	-0.0262747
PRO:113	0.00580524	GLY:334	-0.0255081
LEU:125	0.0060799	GLN:352	-0.0249401
PRO:112	0.00703121	ILE:290	-0.0243121
SER:172	0.0077216	TYR:350	-0.0229226
ASN:168	0.00828839	MET:63	-0.0226055
TRP:229	0.00981648	MET:227	-0.022397
TYR:218	0.0106941	SER:56	-0.0218851
VAL:122	0.0107203	ALA:177	-0.0218639
PRO:39	0.0120687	THR:211	-0.0216155
ASN:167	0.0121211	LEU:421	-0.0209538
ALA:119	0.0129513	VAL:226	-0.0199189
VAL:169	0.0141798	LEU:347	-0.0197066
ASN:157	0.0168602	PHE:161	-0.0193308
CYS:114	0.0177516	LEU:321	-0.0189476
ALA:118	0.0186492	ASN:351	-0.0187491
ILE:226	0.023367	ASN:410	-0.0185768
SER:228	0.0317553	LEU:384	-0.0178627
GLY:15	0.0941511	VAL:4	-0.0177353
LEU:22	0.257707	ILE:361	-0.0172971
LYS:140	0.284934	LEU:78	-0.0168564
ASP:65	0.329664	ALA:131	-0.0167753
GLU:99	0.343659	PHE:252	-0.0162497
PRO:36	0.352096	PRO:348	-0.0158914
ASP:98	0.358954	GLY:159	-0.0145705
ASP:164	0.360057	GLY:130	-0.0139251
GLY:37	0.38175	ALA:212	-0.0137041
GLU:40	0.467813	THR:160	-0.013437
GLU:42	0.523353	LEU:379	-0.0132697
ASP:222	0.574876	MET:118	-0.0129588
GLU:254	0.698991	LEU:383	-0.0128702
GLU:142	0.788888	PRO:318	-0.0127828
ASP:187	0.906376	CYS:60	-0.012769
SER:21	0.957196	TRP:99	-0.0126305
ASP:130	1.18759	PHE:225	-0.0124931
GLU:135	1.43964	VAL:338	-0.0119263
ASP:6	1.67204	LYS:30	-0.0117266
ASP:259	10.6837	THR:312	-0.0116142
Note: (1) After removing the periodicity of the simulated trajectory, the motion trajectory of the AKT1-Insig1 complex during the 20 ns-100 ns time segment is extracted for MM-PBSA binding free energy calculation, with a total of 1000 frames selected for computation; (2) MM-PBSA (ΔEtot) denotes the total binding free energy, which is used to evaluate the binding free energy for molecular interact…
