# Supplementary material for: HMGCR‐Driven Cholesterol Metabolism Promotes Osteoarthritis Progression by Accelerating Synovial Fibroblast Senescence
Source: Adv Sci (Weinh). 2026 Jul 13:e76498. Online ahead of print. doi: 10.1002/advs.76498 (PMC13360124; doi:10.1002/advs.76498)
Supplement: Supplementary file 2 — Supporting File 2: advs76498‐sup‐0002‐TableS1‐S9.zip. [file ADVS-9999-e76498-s001.zip › Table S4. MM-PBSA of the pAKT1-Insig1 complex formed by protein-protein docking.xlsx]

## Sheet: pAKT1-Insig1 complex
Table S4. MM-PBSA of the pAKT1-Insig1 complex formed by protein-protein docking
Insig1 Residue	MM-PASA (ΔEtot)	pAKT1 Residue	MM-PASA (ΔEtot)	pAKT1 Residue	MM-PASA (ΔEtot)
ARG:46	-13.9826	ARG:200	-4.867	ILE:366	-0.0144881
ARG:49	-7.03093	THR:479	-4.27038	GLN:113	-0.0136841
GLN:34	-6.7938	LYS:301	-3.30544	GLN:104	-0.0131511
ARG:24	-6.50087	GLU:267	-3.12452	PHE:161	-0.0130175
LEU:22	-6.49955	ASP:262	-3.10323	MET:339	-0.0129076
LYS:140	-5.62193	ALA:480	-3.10012	GLY:233	-0.0125855
ARG:148	-5.54209	THR:65	-2.94081	ILE:103	-0.0120674
ARG:190	-5.06534	ARG:67	-2.87329	LEU:110	-0.012005
CYS:32	-4.05758	PRO:70	-2.73841	SER:463	-0.0115331
ALA:57	-3.16524	ASP:302	-2.63867	GLN:59	-0.0114981
PRO:33	-2.94482	GLN:43	-2.60185	TYR:350	-0.0112772
MET:1	-2.60628	GLU:397	-2.25536	SER:457	-0.0110412
ARG:3	-2.41335	ARG:41	-2.01141	ILE:19	-0.0106879
TYR:20	-2.29526	MET:134	-1.94558	HIS:354	-0.0105243
ARG:188	-2.17356	GLN:404	-1.93014	GLY:336	-0.010402
TYR:11	-2.07171	VAL:136	-1.85821	ALA:250	-0.0100662
LYS:255	-2.0085	TRP:413	-1.8115	LEU:335	-0.010005
MET:26	-1.83226	GLN:414	-1.76645	MET:458	-0.00984894
PRO:253	-1.82325	GLU:85	-1.71422	LEU:29	-0.00936579
TRP:62	-1.808	LEU:138	-1.59396	ILE:449	-0.00909738
HIS:5	-1.80787	MET:63	-1.50036	MET:281	-0.00886017
ARG:58	-1.79232	SER:137	-1.49742	PRO:427	-0.00885393
HIS:132	-1.76829	THR:81	-1.43679	GLY:159	-0.00859176
SER:13	-1.67481	TYR:417	-1.42299	THR:146	-0.00859051
PRO:23	-1.66903	LEU:392	-1.41508	PHE:438	-0.00814856
SER:56	-1.60278	GLU:66	-1.38965	THR:160	-0.00812859
SER:21	-1.48281	TRP:11	-1.32581	ALA:58	-0.0080362
GLY:54	-1.34702	TRP:80	-1.2305	ASN:279	-0.00797129
TRP:184	-1.30573	GLN:471	-1.19782	PRO:369	-0.00783021
CYS:55	-1.25724	GLY:478	-1.15076	VAL:338	-0.00777278
PRO:41	-1.2279	THR:82	-1.07392	ALA:376	-0.00770537
ARG:141	-1.18783	MET:403	-1.06563	LEU:347	-0.00757303
ARG:69	-1.11314	GLY:394	-1.0109	GLN:454	-0.00752684
ARG:246	-1.10201	THR:92	-0.954268	ILE:6	-0.00735081
ALA:17	-1.0686	GLU:91	-0.932378	PHE:425	-0.007201
PRO:59	-1.0654	GLY:393	-0.916444	GLY:373	-0.00710237
PRO:36	-1.03075	PRO:141	-0.911406	LEU:372	-0.00702622
ALA:14	-1.01533	LEU:196	-0.885609	VAL:167	-0.00666916
PRO:256	-0.977353	ASP:398	-0.874295	LEU:155	-0.00664544
LEU:133	-0.860155	ASP:46	-0.863592	PHE:368	-0.00646317
ALA:16	-0.768484	GLU:418	-0.848477	VAL:320	-0.00645443
SER:61	-0.767896	ILE:74	-0.823915	MET:343	-0.00626467
PRO:19	-0.765694	PRO:470	-0.795167	VAL:106	-0.00620225
PRO:136	-0.756825	PRO:42	-0.77716	PHE:236	-0.00594382
MET:250	-0.756609	ALA:139	-0.756392	LEU:277	-0.00565793
LYS:138	-0.731986	ALA:304	-0.74597	ILE:447	-0.0053171
SER:258	-0.698268	ALA:131	-0.695635	GLN:445	-0.00528964
HIS:257	-0.694322	GLU:319	-0.679841	PRO:348	-0.00508864
GLY:25	-0.671014	ASP:44	-0.673873	TYR:340	-0.00495506
GLY:47	-0.660147	GLU:459	-0.663806	MET:227	-0.00490012
TRP:183	-0.638529	ARG:96	-0.567385	THR:443	-0.004799
LEU:193	-0.608834	GLU:49	-0.566325	ILE:165	-0.00477903
HIS:43	-0.608241	PRO:93	-0.549727	PRO:313	-0.00457678
LEU:125	-0.598956	TYR:263	-0.517248	CYS:344	-0.00457054
LYS:162	-0.588851	GLY:395	-0.517137	ALA:102	-0.00453808
ILE:129	-0.571936	ASP:32	-0.492679	MET:342	-0.00431461
ARG:227	-0.56817	ASP:415	-0.475195	PHE:245	-0.00423596
PRO:45	-0.561271	ASP:456	-0.470482	THR:312	-0.00422097
ARG:91	-0.518308	ASP:3	-0.464588	VAL:429	-0.00417978
ASP:65	-0.511614	GLU:256	-0.455165	LEU:239	-0.00388015
ILE:27	-0.494391	LYS:400	-0.439519	LEU:223	-0.00345943
GLN:48	-0.478007	ASN:204	-0.437657	GLY:157	-0.00305119
ALA:144	-0.393466	LYS:64	-0.42721	SER:240	-0.00303745
LEU:4	-0.385994	GLU:132	-0.418845	TYR:215	-0.00297628
ALA:31	-0.341868	GLU:9	-0.407326	TYR:176	-0.00296504
HIS:7	-0.337171	GLU:228	-0.397371	GLY:162	-0.00282896
SER:189	-0.318346	GLU:169	-0.391308	ALA:444	-0.00257553
ALA:44	-0.287179	ASP:325	-0.387105	PHE:237	-0.00248564
CYS:128	-0.282452	GLU:322	-0.381727	THR:101	-0.00248315
SER:145	-0.271834	VAL:412	-0.380414	LEU:235	-0.00230087
ARG:18	-0.264499	GLU:149	-0.369106	ALA:107	-0.00220599
VAL:252	-0.242129	GLU:135	-0.368763	SER:246	-0.0022035
THR:53	-0.241969	GLY:303	-0.359407	THR:430	-0.00174532
THR:185	-0.239834	PRO:68	-0.35775	PHE:442	-0.00128464
PHE:186	-0.230769	TYR:474	-0.353131	SER:431	-0.00119725
PRO:2	-0.229723	THR:197	-0.350789	THR:448	-0.000938826
VAL:8	-0.227308	TYR:26	-0.346848	LEU:156	-0.000828964
HIS:137	-0.200558	ASP:283	-0.343788	THR:371	-0.000826467
TRP:143	-0.198974	ASP:127	-0.340383	VAL:57	-0.000538077
ALA:30	-0.186296	LYS:39	-0.309112	GLY:109	-0.000384519
THR:52	-0.156372	ASP:455	-0.30668	TYR:152	-0.000324594
ALA:28	-0.154386	HIS:468	-0.301875	VAL:244	-9.73783e-05
ALA:50	-0.143255	ASP:285	-0.29792	GLY:345	-3.24594e-05
SER:191	-0.140421	PRO:125	-0.29491	PRO:424	0.000583021
GLY:35	-0.131528	LYS:297	-0.293893	GLN:428	0.000855181
ASN:10	-0.130332	GLU:365	-0.291454	VAL:164	0.0012372
LEU:182	-0.13008	TYR:38	-0.283522	GLY:33	0.0013633
GLY:194	-0.125306	PRO:51	-0.280227	THR:435	0.0017216
PRO:12	-0.115006	VAL:90	-0.279634	VAL:7	0.00181648
GLN:247	-0.113667	ILE:300	-0.271735	GLU:278	0.00183271
LEU:195	-0.112478	SER:126	-0.268288	ASN:231	0.00200874
LEU:248	-0.107332	GLU:95	-0.257541	THR:291	0.00235705
GLY:51	-0.101082	HIS:405	-0.254407	CYS:310	0.00241573
PRO:39	-0.0950811	GLU:432	-0.252483	PHE:225	0.00261548
ALA:29	-0.0946242	GLN:203	-0.247246	PHE:150	0.00285393
VAL:38	-0.0921735	GLU:359	-0.24531	GLY:173	0.00303371
GLY:134	-0.0876679	GLN:61	-0.244501	SER:56	0.00307116
VAL:121	-0.086965	ALA:193	-0.244189	HIS:238	0.00346317
HIS:63	-0.0857154	GLU:364	-0.24363	ILE:186	0.00359051
PHE:139	-0.0808439	GLU:116	-0.239938	PHE:349	0.00366042
ILE:197	-0.0777903	ASP:331	-0.237542	PRO:318	0.00369538
SER:131	-0.0739501	PHE:469	-0.237095	THR:433	0.00370537
VAL:146	-0.0721336	GLN:390	-0.235203	ALA:399	0.00401998
LEU:124	-0.0705343	ASN:199	-0.230069	PRO:388	0.00419101
LEU:66	-0.0695293	ARG:273	-0.229574	TYR:437	0.00423596
GLY:60	-0.0666492	GLU:98	-0.229317	PRO:423	0.00448315
GLY:37	-0.0665805	VAL:201	-0.220678	ALA:188	0.00459551
LEU:180	-0.0638901	PRO:24	-0.21889	LEU:321	0.00494757
MET:147	-0.0628502	SER:396	-0.21104	LEU:153	0.00512609
GLY:181	-0.0623009	GLU:375	-0.197534	THR:172	0.00564295
GLY:192	-0.0620737	GLU:133	-0.193749	MET:147	0.00579026
PRO:127	-0.0478914	GLN:47	-0.18886	ASP:292	0.00579526
ALA:249	-0.0463995	THR:72	-0.185071	GLN:352	0.00580899
GLN:68	-0.0461011	ASP:108	-0.17176	ILE:180	0.00594507
LEU:73	-0.0436804	VAL:192	-0.170054	LEU:282	0.00611236
THR:198	-0.0395855	ASP:119	-0.164732	PRO:208	0.00642322
GLY:196	-0.0378127	HIS:89	-0.164085	MET:446	0.00649064
PHE:235	-0.0367366	ASP:462	-0.159169	ALA:317	0.00650562
PHE:201	-0.0360874	ARG:465	-0.157846	ALA:409	0.0069588
TYR:126	-0.0349288	VAL:270	-0.154429	CYS:60	0.00733958
ILE:244	-0.0346854	GLU:114	-0.153295	GLY:286	0.00785268
VAL:72	-0.0317066	VAL:45	-0.152444	VAL:185	0.00793134
THR:240	-0.030563	GLU:94	-0.15196	THR:450	0.00812484
ILE:199	-0.0296629	GLY:130	-0.149476	LEU:166	0.0082422
ALA:200	-0.0290824	GLU:151	-0.149021	GLY:232	0.00851685
THR:207	-0.0279788	GLU:355	-0.147669	ALA:230	0.00887016
THR:204	-0.0276155	ASP:453	-0.145251	ASN:148	0.00902622
VAL:239	-0.0273109	HIS:143	-0.144462	ALA:171	0.00929838
HIS:64	-0.0261536	TRP:22	-0.143768	SER:422	0.00944444
LEU:205	-0.0234969	GLU:115	-0.140506	ASN:31	0.00967166
SER:179	-0.0219488	ALA:255	-0.135951	LEU:280	0.0104007
LEU:202	-0.0211398	SER:122	-0.135919	ASN:351	0.0131785
VAL:211	-0.0186117	PHE:408	-0.135801	MET:178	0.0136679
PHE:74	-0.0183046	ILE:84	-0.132973	PRO:451	0.0138851
VAL:152	-0.0182859	HIS:13	-0.13198	TYR:315	0.0143521
VAL:241	-0.0178989	VAL:258	-0.131409	ARG:406	0.0155156
PHE:76	-0.0177203	ASN:128	-0.130911	HIS:287	0.0168677
LEU:163	-0.0169825	SER:477	-0.129978	LYS:158	0.0185655
PHE:223	-0.0165406	ASN:2	-0.1291	TYR:272	0.0187191
ILE:206	-0.0161948	ALA:260	-0.128107	VAL:416	0.021
PHE:209	-0.0161723	GLU:247	-0.125654	LYS:163	0.0210337
TYR:212	-0.0161124	ASP:248	-0.125443	SER:124	0.0215144
GLN:88	-0.0159388	ASP:434	-0.125106	GLY:299	0.023437
GLN:208	-0.0159226	SER:266	-0.12493	LEU:275	0.0298402
ALA:203	-0.0159126	ALA:476	-0.124065	PHE:209	0.0304282
SER:160	-0.0153246	LEU:264	-0.122615	ARG:466	0.0311586
SER:236	-0.0151935	ASN:53	-0.117373	GLY:294	0.0354682
SER:70	-0.0151024	THR:195	-0.11702	GLU:464	0.0354881
LEU:210	-0.0147478	SER:50	-0.116915	ALA:212	0.0403221
ALA:151	-0.0145805	ASN:71	-0.116352	TYR:326	0.0431086
ASN:213	-0.0145094	PRO:467	-0.115728	LYS:307	0.0451124
ASN:85	-0.0144994	ASP:221	-0.114782	VAL:330	0.0510849
HIS:158	-0.0142459	ASP:353	-0.113422	LYS:182	0.05197
LEU:71	-0.014161	LEU:78	-0.112326	CYS:296	0.0537453
LEU:80	-0.0141473	LEU:261	-0.109759	TRP:332	0.0589763
ILE:150	-0.0132072	GLU:242	-0.107223	GLU:40	0.0618552
PHE:234	-0.0131448	MET:118	-0.104375	ARG:222	0.0668439
VAL:122	-0.0128914	GLY:382	-0.100443	ILE:411	0.0679438
ILE:156	-0.012025	GLY:37	-0.0986941	ARG:251	0.0684594
VAL:215	-0.0118876	LEU:52	-0.0984407	ARG:241	0.0889738
VAL:67	-0.0116479	LEU:202	-0.0977728	MET:1	0.0910025
GLY:238	-0.0112385	LEU:12	-0.0957853	LYS:154	0.0927416
CYS:149	-0.0110499	SER:216	-0.0944819	ARG:243	0.0940687
ALA:159	-0.011035	ASN:410	-0.0915081	HIS:207	0.0941498
GLN:90	-0.00991885	ILE:402	-0.0909139	SER:259	0.0965805
ALA:81	-0.00953683	ILE:75	-0.0860112	ALA:329	0.100831
GLY:77	-0.0095231	VAL:4	-0.083382	ARG:249	0.102757
LEU:87	-0.0095231	ASP:323	-0.0813271	ARG:121	0.107935
LEU:178	-0.0093196	LEU:383	-0.0803883	ASP:274	0.108325
ALA:161	-0.00911735	GLU:440	-0.0775655	ASN:324	0.111944
PHE:165	-0.00879276	LYS:276	-0.0761074	ARG:436	0.113154
SER:75	-0.00866792	LYS:189	-0.0759251	ARG:346	0.117759
ILE:89	-0.00815481	GLU:198	-0.07501	LYS:14	0.129404
LEU:86	-0.00814607	GLU:341	-0.0710724	ARG:370	0.13928
GLY:155	-0.0079613	SER:205	-0.0695668	GLU:191	0.144079
GLY:242	-0.00784395	ILE:257	-0.0682397	LYS:111	0.144124
ASN:157	-0.00775031	PHE:407	-0.0660549	LYS:356	0.153442
VAL:83	-0.00764045	GLY:10	-0.0655318	GLU:17	0.163557
GLY:214	-0.00754432	LEU:213	-0.0655293	GLY:327	0.170853
LEU:84	-0.0072809	LEU:379	-0.0652772	LYS:377	0.177945
VAL:79	-0.00717728	GLY:16	-0.0648252	LYS:168	0.179011
PHE:153	-0.00702122	GLU:97	-0.0639139	ARG:367	0.18534
LEU:82	-0.00650936	MET:306	-0.0638964	ARG:112	0.194438
TYR:225	-0.00628589	ARG:86	-0.0606667	ARG:25	0.201186
ASN:92	-0.00603121	SER:381	-0.0603683	LYS:426	0.204613
VAL:154	-0.00590387	LYS:179	-0.0587166	LYS:170	0.205916
PRO:221	-0.00579276	SER:475	-0.0580549	LYS:20	0.214778
VAL:78	-0.00457553	SER:129	-0.0574207	LYS:8	0.231327
PHE:96	-0.00436829	VAL:461	-0.0562734	THR:87	0.259697
GLN:217	-0.00363046	GLU:441	-0.0552584	LYS:386	0.265733
ALA:166	-0.00353433	TRP:99	-0.0543171	ASN:269	0.266707
GLY:237	-0.00322472	ASP:439	-0.0535456	LYS:385	0.279212
TYR:218	-0.00245818	TRP:333	-0.0517815	ARG:23	0.285875
ILE:101	-0.00217978	PHE:27	-0.0517665	LYS:284	0.322571
GLY:245	-0.00183396	PHE:73	-0.0504944	LYS:183	0.32539
PRO:97	-0.0015231	HIS:194	-0.050367	THR:389	0.347199
LEU:95	-0.00114482	CYS:460	-0.0495518	ASP:387	0.349117
PRO:231	-0.000850187	THR:305	-0.047583	LYS:420	0.364106
VAL:100	-0.00025593	SER:378	-0.0467665	ARG:174	0.414778
THR:219	-0.000222222	TYR:229	-0.0453533	LYS:289	0.463222
LEU:224	0.000478152	GLY:254	-0.0450549	LYS:419	0.464348
THR:103	0.000675406	LEU:316	-0.0410062	LYS:214	0.482521
SER:220	0.00210487	CYS:77	-0.0381573	ARG:144	0.489499
ILE:104	0.00227091	ILE:288	-0.0379401	ARG:69	0.495463
ALA:102	0.00238702	PHE:252	-0.0360587	ARG:76	0.516511
ILE:233	0.00285393	LEU:421	-0.0356729	KTF:308	0.708788
LEU:230	0.00351311	GLU:184	-0.0350712	LYS:30	0.720743
ALA:176	0.00378152	LEU:62	-0.0346604	ASP:190	0.822097
GLY:123	0.00408864	PHE:88	-0.0346454	ARG:48	0.829402
THR:94	0.0042834	VAL:226	-0.0340574	HIS:265	0.83334
CYS:232	0.00440325	LEU:210	-0.0338402	ARG:15	0.860276
TYR:216	0.0044432	VAL:83	-0.0334931	ARG:206	0.865683
VAL:93	0.00468165	ASN:54	-0.0332846	FSY:473	0.885341
PHE:105	0.0053196	PHE:55	-0.0331973	LYS:140	0.894828
ALA:108	0.00570537	PHE:120	-0.033191	ARG:391	1.09082
SER:106	0.00587266	PHE:293	-0.0327466	LYS:268	1.2059
ASN:168	0.00597628	THR:34	-0.0322722	ARG:328	1.46689
LEU:175	0.00599625	GLN:218	-0.0322222	GLU:298	1.73412
ALA:177	0.00633084	CYS:224	-0.0313121	LYS:142	2.23245
THR:117	0.00670037	LEU:28	-0.0310562	THR:105	4.99376e-05
ALA:120	0.00849064	LEU:384	-0.030191	GLU:401	9.7253
THR:174	0.00851186	TYR:253	-0.0301348
GLN:170	0.00865543	PHE:217	-0.0286042
SER:107	0.00944819	ALA:177	-0.0281673
ASN:243	0.0101361	HIS:220	-0.0279625
TRP:109	0.0106092	PHE:472	-0.0277778
TRP:9	0.0107091	THR:211	-0.0277228
PRO:113	0.011196	GLU:314	-0.0274657
SER:172	0.0118939	VAL:187	-0.0270986
CYS:115	0.0121373	LEU:362	-0.0247416
ASN:167	0.0126692	VAL:145	-0.0243496
GLY:116	0.0139263	PHE:35	-0.0234769
PRO:112	0.0143421	ALA:5	-0.0232959
SER:228	0.0145518	GLN:79	-0.0230724
ILE:226	0.0161248	ILE:290	-0.0228527
LEU:171	0.016573	GLY:334	-0.0222709
LEU:173	0.0170824	TYR:175	-0.0215006
VAL:169	0.0176891	MET:363	-0.021417
ALA:119	0.0184732	GLY:123	-0.021191
VAL:111	0.0195156	ILE:361	-0.0210674
TRP:229	0.019603	LEU:181	-0.0209713
ALA:118	0.022	TYR:18	-0.019372
CYS:114	0.0236479	THR:219	-0.0191136
TRP:110	0.0260787	GLY:311	-0.0189838
GLY:251	0.0668202	ILE:36	-0.0187316
GLY:15	0.0754894	LEU:380	-0.0186542
GLU:99	0.508331	PRO:374	-0.0178889
ASP:164	0.529174	ALA:100	-0.0176529
ASP:98	0.546468	PRO:452	-0.0176067
ASP:222	0.66732	PHE:309	-0.0173458
ASP:187	0.802528	THR:21	-0.0162959
GLU:40	1.0383	VAL:271	-0.0160025
ASP:130	1.21185	VAL:337	-0.0159026
GLU:254	1.24674	GLU:234	-0.0155793
GLU:142	1.25617	LEU:357	-0.0155531
GLU:42	1.26906	THR:117	-0.0152085
ASP:6	1.60867	PHE:358	-0.0148464
GLU:135	2.07942	LEU:295	-0.014839
ASP:259	4.46013	LEU:360	-0.0147466
Note: (1) After removing the periodicity of the simulated trajectory, the motion trajectory of the AKT1-Insig1 complex during the 20 ns-100 ns time segment is extracted for MM-PBSA binding free energy calculation, with a total of 1000 frames selected for computation; (2) MM-PBSA (ΔEtot) denotes the total binding free energy, which is used to evaluate the binding free energy for molecular interact…
