# Supplementary material for: HMGCR‐Driven Cholesterol Metabolism Promotes Osteoarthritis Progression by Accelerating Synovial Fibroblast Senescence
Source: Adv Sci (Weinh). 2026 Jul 13:e76498. Online ahead of print. doi: 10.1002/advs.76498 (PMC13360124; doi:10.1002/advs.76498)
Supplement: Supplementary file 2 — Supporting File 2: advs76498‐sup‐0002‐TableS1‐S9.zip. [file ADVS-9999-e76498-s001.zip › Table S5. Hydrogen bond information for interacting residues in the AKT1-Insig1 complex formed during molecular dynamics simulation.xlsx]

## Sheet: AKT1-Insig1
Table S5. Hydrogen bond information for interacting residues in the AKT1-Insig1 complex formed during molecular dynamics simulation
Acceptor	Atom Name	Donor	Atom Name	Frac	AvgDist	AvgAng
INSIG1:ASP259	OXT	AKT1:THR308	N	0.7161	2.8216	161.401
AKT1:ASP302	O	INSIG1:ALA57	N	0.7097	2.8539	161.712
AKT1:LYS39	O	INSIG1:TYR20	OH	0.6877	2.7645	160.892
INSIG1:GLN48	OE1	AKT1:SER259	OG	0.6189	2.686	162.763
AKT1:PRO51	O	INSIG1:SER258	OG	0.6159	2.7314	163.892
INSIG1:ASP259	OXT	AKT1:THR308	OG1	0.5991	2.7206	163.269
INSIG1:ASP259	OXT	AKT1:LYS307	N	0.558	2.8578	156.995
AKT1:GLU298	OE2	INSIG1:ARG141	NH2	0.5068	2.8066	157.665
AKT1:GLN414	OE1	INSIG1:ARG49	N	0.441	2.8651	161.304
AKT1:GLU40	OE2	INSIG1:ARG24	NH2	0.4401	2.8371	157.937
AKT1:GLU91	OE2	INSIG1:ARG18	NH2	0.4318	2.8033	160.304
AKT1:GLU49	OE1	INSIG1:ARG24	NH1	0.431	2.8155	154.98
AKT1:GLU397	OE2	INSIG1:ARG46	NH2	0.4152	2.7957	157.778
AKT1:GLU91	OE1	INSIG1:ARG18	NH1	0.4009	2.7992	162.933
AKT1:GLU397	OE2	INSIG1:ARG46	NH1	0.3946	2.794	158.929
AKT1:GLN404	OE1	INSIG1:ARG46	NH1	0.3941	2.8244	158.991
AKT1:GLU397	OE1	INSIG1:ARG46	NH1	0.3841	2.7938	159.881
AKT1:GLU397	OE1	INSIG1:ARG46	NH2	0.3752	2.8006	158.413
INSIG1:ARG24	O	AKT1:GLN47	NE2	0.3742	2.8541	163.679
AKT1:GLU91	OE2	INSIG1:ARG18	NH1	0.368	2.8047	162.51
AKT1:GLU91	OE1	INSIG1:ARG18	NH2	0.367	2.8075	160.282
INSIG1:ARG24	O	AKT1:GLN43	N	0.362	2.8569	158.503
INSIG1:CYS55	O	AKT1:ASP302	N	0.3499	2.8847	162.831
AKT1:ASP325	OD2	INSIG1:ARG24	NH1	0.346	2.8161	157.47
AKT1:GLU298	OE1	INSIG1:ARG141	NH2	0.3456	2.811	157.007
AKT1:GLU298	OE2	INSIG1:ARG141	NE	0.3446	2.8329	156.471
AKT1:ASP325	OD1	INSIG1:ARG24	NH1	0.3384	2.8165	158.015
AKT1:SER396	OG	INSIG1:GLY35	N	0.331	2.8891	158.149
AKT1:GLU459	OE1	INSIG1:ARG188	NH2	0.3247	2.7959	158.146
AKT1:GLU459	OE2	INSIG1:ARG188	NH2	0.3095	2.7949	157.863
INSIG1:LYS138	O	AKT1:GLN471	NE2	0.3022	2.844	157.248
AKT1:GLU40	OE1	INSIG1:ARG24	NE	0.2951	2.8383	150.411
AKT1:SER259	O	INSIG1:GLN48	NE2	0.2874	2.887	160.936
INSIG1:GLY15	O	AKT1:HIS13	NE2	0.272	2.8537	155.438
AKT1:GLU459	OE1	INSIG1:ARG188	NH1	0.2619	2.8194	159.274
AKT1:GLU459	OE2	INSIG1:ARG188	NH1	0.2598	2.8224	159.679
AKT1:ASP262	OD2	INSIG1:GLN48	NE2	0.2392	2.8214	158.902
AKT1:HIS354	O	INSIG1:HIS5	NE2	0.2312	2.8299	154.288
AKT1:GLU298	OE1	INSIG1:ARG141	NE	0.2179	2.8336	155.806
INSIG1:SER258	O	AKT1:THR308	OG1	0.2096	2.7334	157.374
INSIG1:GLU142	OE1	AKT1:ARG206	NH2	0.2037	2.7991	156.72
AKT1:ASP302	OD1	INSIG1:GLN34	NE2	0.2035	2.8395	159.441
INSIG1:GLU142	OE1	AKT1:TYR474	OH	0.197	2.7108	165.401
AKT1:GLU355	OE2	INSIG1:ARG3	NH2	0.1765	2.8066	154.267
AKT1:GLU355	OE1	INSIG1:ARG3	NH2	0.1711	2.7998	154.361
INSIG1:ASP6	OD2	AKT1:ARG67	NH1	0.1656	2.7789	161.75
INSIG1:GLU142	OE2	AKT1:ARG206	NH2	0.1589	2.8027	154.618
INSIG1:PRO23	O	AKT1:GLN43	NE2	0.1563	2.8578	160.184
AKT1:ARG41	O	INSIG1:ARG24	N	0.1532	2.8875	150.004
AKT1:GLU355	OE1	INSIG1:ARG3	NE	0.1501	2.8267	155.105
AKT1:GLU355	OE2	INSIG1:ARG3	NE	0.1499	2.8305	154.93
INSIG1:GLU142	OE2	AKT1:TYR474	OH	0.1492	2.7065	165.166
INSIG1:ASP6	OD1	AKT1:ARG67	NH2	0.148	2.8093	161.172
AKT1:ASP262	OD1	INSIG1:GLN48	NE2	0.1364	2.822	160.213
AKT1:GLU40	OE2	INSIG1:ARG24	NE	0.132	2.8811	152.198
AKT1:ASN54	OD1	INSIG1:SER258	OG	0.1232	2.707	161.39
INSIG1:ASP259	O	AKT1:LYS307	N	0.1206	2.8917	151.65
INSIG1:ASP259	OD1	AKT1:LYS297	NZ	0.1153	2.7912	156.088
AKT1:PRO68	O	INSIG1:TRP9	N	0.1136	2.8789	158.72
INSIG1:ASP259	OD1	AKT1:LYS297	NZ	0.1096	2.7874	155.841
AKT1:GLU40	OE1	INSIG1:ARG24	NH2	0.1089	2.82	151.049
INSIG1:ASP259	OD2	AKT1:LYS297	NZ	0.1073	2.7825	155.624
INSIG1:ASP259	OD2	AKT1:LYS297	NZ	0.1056	2.7883	155.219
AKT1:GLU397	OE1	INSIG1:ARG46	NE	0.1048	2.8099	160.369
INSIG1:ASP259	OD2	AKT1:LYS297	NZ	0.1045	2.7857	156.216
INSIG1:ASP259	OD1	AKT1:LYS297	NZ	0.1025	2.7836	156.183
AKT1:GLU267	OE2	INSIG1:THR53	OG1	0.1015	2.7024	165.031
AKT1:GLU397	OE2	INSIG1:ARG46	NH2	0.1007	2.8086	156.481
AKT1:ALA480	OXT	INSIG1:ARG148	NH2	0.1007	2.81	160.579
INSIG1:HIS257	O	AKT1:SER50	OG	0.0987	2.7782	157.481
AKT1:ASP127	OD2	INSIG1:ARG190	NH1	0.098	2.8049	158.902
AKT1:ASP353	OD2	INSIG1:ARG3	NH2	0.0966	2.8039	158.891
AKT1:ASP127	OD1	INSIG1:ARG190	NH2	0.096	2.8087	159.723
INSIG1:GLU142	OE1	AKT1:ARG206	NH2	0.0945	2.7871	157.422
INSIG1:GLY251	O	AKT1:LYS301	NZ	0.0939	2.8026	153.335
INSIG1:GLY251	O	AKT1:LYS301	NZ	0.0926	2.8132	153.16
AKT1:ALA480	O	INSIG1:ARG148	NH1	0.0891	2.8073	160.221
INSIG1:GLY251	O	AKT1:LYS301	NZ	0.0868	2.8107	153.297
AKT1:ASP325	OD1	INSIG1:ARG24	NH2	0.0851	2.8139	156.106
AKT1:ASP302	OD2	INSIG1:GLN34	NE2	0.0836	2.8404	160.042
INSIG1:ALA31	O	AKT1:SER396	OG	0.0825	2.683	162.65
AKT1:ASP325	OD2	INSIG1:ARG24	NH2	0.0809	2.8105	155.603
AKT1:GLU132	OE2	INSIG1:ARG190	NH2	0.0786	2.8034	156.013
AKT1:ALA139	O	INSIG1:TRP184	NE1	0.0772	2.8704	149.538
INSIG1:GLU142	OE2	AKT1:ARG206	NH1	0.0762	2.8128	156.7
INSIG1:PRO256	O	AKT1:TRP80	NE1	0.0754	2.832	157.781
AKT1:GLU397	OE2	INSIG1:GLN34	N	0.0729	2.8571	161.689
AKT1:ASP353	OD1	INSIG1:ARG3	NH1	0.0727	2.8208	157.726
INSIG1:GLY51	O	AKT1:LYS400	NZ	0.0718	2.8178	153.354
INSIG1:GLY51	O	AKT1:LYS400	NZ	0.0703	2.8248	152.08
INSIG1:SER258	OG	AKT1:ASN54	ND2	0.0689	2.8843	155.376
AKT1:GLN79	OE1	INSIG1:SER258	OG	0.068	2.7086	163.058
INSIG1:HIS7	O	AKT1:ARG67	NE	0.0673	2.8414	155.01
AKT1:GLU49	OE2	INSIG1:ARG24	NH1	0.0606	2.8073	153.998
AKT1:GLU267	OE1	INSIG1:THR53	OG1	0.0591	2.6961	164.758
AKT1:GLN203	OE1	INSIG1:ARG141	N	0.0584	2.8642	156.061
INSIG1:GLU142	OE2	AKT1:ARG206	NH2	0.0583	2.8037	157.185
AKT1:ASP127	OD2	INSIG1:ARG190	NH2	0.0567	2.8127	158.136
INSIG1:GLU40	OE1	AKT1:LYS400	NZ	0.0555	2.7701	161.314
INSIG1:GLY51	O	AKT1:LYS400	NZ	0.0546	2.8189	152.44
INSIG1:GLU40	OE2	AKT1:LYS400	NZ	0.0528	2.7743	160.338
AKT1:ASP127	OD1	INSIG1:ARG190	NH1	0.0526	2.8225	157.509
INSIG1:ASP259	OD2	AKT1:TRP80	NE1	0.0526	2.8146	160.73
AKT1:GLU132	OE1	INSIG1:ARG190	NE	0.052	2.8229	158.072
AKT1:GLU132	OE2	INSIG1:ARG190	NE	0.0508	2.825	155.267
INSIG1:GLU40	OE2	AKT1:LYS400	NZ	0.0499	2.7782	160.296
INSIG1:PHE139	O	AKT1:GLN471	NE2	0.0474	2.9014	151.131
AKT1:GLU40	OE1	INSIG1:SER21	OG	0.047	2.6875	164.2
AKT1:GLU397	OE1	INSIG1:ARG46	NH2	0.0466	2.847	150.085
INSIG1:GLU142	OE2	AKT1:SER477	OG	0.0466	2.6693	162.461
AKT1:ALA480	OXT	INSIG1:ARG148	NH1	0.0458	2.8166	156.805
AKT1:HIS354	ND1	INSIG1:ARG3	NH1	0.0448	2.9067	154.428
AKT1:GLU459	OE2	INSIG1:TRP184	NE1	0.0444	2.8534	149.479
AKT1:ASP302	OD1	INSIG1:ARG58	NH1	0.0442	2.8085	159.381
AKT1:ASP302	OD1	INSIG1:SER56	OG	0.0432	2.7249	164.653
INSIG1:GLU40	OE1	AKT1:LYS400	NZ	0.043	2.7799	160.702
INSIG1:GLU40	OE1	AKT1:LYS400	NZ	0.0422	2.7763	160.607
INSIG1:HIS7	O	AKT1:ARG67	NH1	0.042	2.8488	155.325
INSIG1:GLY35	O	AKT1:SER396	N	0.0404	2.8892	151.346
AKT1:ASP353	OD1	INSIG1:ARG3	NH2	0.0403	2.7984	158.897
AKT1:ASN54	OD1	INSIG1:SER258	N	0.0403	2.8765	153.886
AKT1:ALA480	O	INSIG1:ARG148	NH2	0.04	2.8043	157.809
INSIG1:GLU142	OE1	AKT1:ARG206	NH1	0.0383	2.8204	155.41
INSIG1:ASP259	O	AKT1:LYS297	NZ	0.0378	2.7913	154.064
INSIG1:ASP259	O	AKT1:LYS307	NZ	0.0375	2.7578	157.22
AKT1:ASP353	OD1	INSIG1:ARG3	NH2	0.037	2.8188	154.994
INSIG1:HIS257	ND1	AKT1:ASN54	ND2	0.0368	2.9138	159.63
AKT1:GLU459	OE1	INSIG1:TRP184	NE1	0.0366	2.853	149.378
INSIG1:HIS7	O	AKT1:ARG67	NH2	0.0363	2.85	149.11
INSIG1:ASP6	O	AKT1:ARG69	NH2	0.0353	2.8194	155.24
AKT1:GLU49	OE1	INSIG1:ARG24	NH2	0.0347	2.8063	158.345
INSIG1:ASP259	O	AKT1:LYS307	NZ	0.0343	2.7728	156.506
INSIG1:ASP259	O	AKT1:LYS297	NZ	0.0333	2.7957	153.806
AKT1:ASP353	OD2	INSIG1:ARG3	NH1	0.0332	2.83	152.388
AKT1:GLU132	OE1	INSIG1:ARG190	NH2	0.033	2.8137	154.431
INSIG1:ASP259	O	AKT1:LYS297	NZ	0.0329	2.8075	153.017
INSIG1:GLU254	OE1	AKT1:LYS297	NZ	0.0324	2.7918	155.742
INSIG1:GLU254	OE1	AKT1:LYS297	NZ	0.0319	2.7955	156.635
INSIG1:HIS7	ND1	AKT1:ARG67	NH1	0.0318	2.91	151.077
AKT1:GLU49	OE2	INSIG1:ARG24	NH2	0.0304	2.8172	156.316
INSIG1:GLU254	OE1	AKT1:LYS297	NZ	0.0301	2.7964	155.464
AKT1:GLU355	OE2	INSIG1:ARG3	NH1	0.03	2.7886	156.078
INSIG1:GLU40	OE2	AKT1:LYS400	NZ	0.0299	2.7761	159.528
INSIG1:GLU254	OE2	AKT1:LYS297	NZ	0.0298	2.7912	156.537
INSIG1:ASN10	OD1	AKT1:ARG67	NH1	0.0295	2.8255	154.49
INSIG1:ARG46	O	AKT1:LYS400	NZ	0.0295	2.8188	158.151
AKT1:GLY303	O	INSIG1:ALA30	N	0.0289	2.872	161.117
INSIG1:HIS257	O	AKT1:LYS307	NZ	0.0287	2.8149	151.024
AKT1:GLU355	O	INSIG1:MET1	N	0.0279	2.8367	159.359
INSIG1:TRP9	O	AKT1:ARG67	NH2	0.0278	2.8373	154.888
AKT1:GLN47	OE1	INSIG1:MET26	N	0.0276	2.8788	158.08
AKT1:GLY299	O	INSIG1:GLU254	N	0.0276	2.8794	154.73
INSIG1:LEU4	O	AKT1:THR21	OG1	0.0268	2.7639	157.33
AKT1:GLU49	OE2	INSIG1:ARG24	NE	0.0267	2.8329	156.957
AKT1:GLU355	O	INSIG1:MET1	N	0.0259	2.8387	158.75
INSIG1:GLU254	OE2	AKT1:LYS297	NZ	0.0258	2.7971	156.036
INSIG1:HIS257	O	AKT1:LYS307	NZ	0.0255	2.8352	152.127
INSIG1:MET26	O	AKT1:GLN43	NE2	0.0254	2.8674	162.305
INSIG1:GLU254	OE2	AKT1:LYS297	NZ	0.0253	2.8041	154.5
AKT1:ASP353	OD2	INSIG1:ARG3	NE	0.025	2.8445	158.639
INSIG1:ARG46	O	AKT1:LYS400	NZ	0.0241	2.8207	157.881
AKT1:ASP353	OD2	INSIG1:ARG3	NH2	0.0236	2.8316	156.819
AKT1:ASP127	OD1	INSIG1:ARG190	NH2	0.0226	2.7804	158.841
AKT1:SER473	O	INSIG1:LYS140	NZ	0.0222	2.8166	152.484
INSIG1:ARG46	O	AKT1:LYS400	NZ	0.0222	2.8108	156.667
AKT1:SER266	O	INSIG1:THR53	OG1	0.022	2.7504	162.641
INSIG1:GLY251	O	AKT1:ASN269	ND2	0.0218	2.8718	154.254
INSIG1:ASP259	O	AKT1:LYS307	NZ	0.0217	2.7701	157.143
AKT1:GLU355	O	INSIG1:MET1	N	0.0214	2.8512	157.49
AKT1:GLU49	OE1	INSIG1:ARG58	NH2	0.0212	2.7941	159.031
INSIG1:LEU4	O	AKT1:ARG69	NH2	0.0211	2.8333	155.975
AKT1:GLU267	OE2	INSIG1:THR52	N	0.0208	2.8482	155.117
AKT1:HIS354	ND1	INSIG1:HIS5	NE2	0.0207	2.912	152.761
INSIG1:ASP6	OD2	AKT1:ARG67	NH2	0.0207	2.8465	147.877
AKT1:SER473	O	INSIG1:LYS140	NZ	0.0205	2.8101	152.701
AKT1:GLU49	OE2	INSIG1:ARG58	NH2	0.0202	2.7857	157.612
AKT1:ALA480	OXT	INSIG1:ARG148	NH2	0.0195	2.8044	156.762
AKT1:GLU359	OE1	INSIG1:MET1	N	0.0193	2.7827	153.381
AKT1:GLU355	OE2	INSIG1:ARG3	NH2	0.0193	2.7855	160.698
INSIG1:PRO256	O	AKT1:ASN54	ND2	0.0192	2.8704	163.063
INSIG1:ARG46	O	AKT1:GLN404	NE2	0.0191	2.849	155.568
INSIG1:ALA29	O	AKT1:THR305	OG1	0.019	2.7845	156.23
INSIG1:LEU4	O	AKT1:TRP22	N	0.0189	2.896	160.528
AKT1:GLU355	OE1	INSIG1:ARG3	NH1	0.0183	2.8085	157.284
INSIG1:ALA31	O	AKT1:SER396	N	0.018	2.8861	151.771
AKT1:ASN204	OD1	INSIG1:ARG141	NE	0.0179	2.8434	155.994
INSIG1:ASP259	OD2	AKT1:THR308	OG1	0.0177	2.7045	163.367
INSIG1:PRO33	O	AKT1:SER396	N	0.0175	2.9083	153.076
INSIG1:ASP259	OD1	AKT1:THR308	OG1	0.0174	2.7094	161.884
AKT1:GLU40	OE2	INSIG1:SER21	OG	0.0173	2.7105	163.024
AKT1:GLU359	OE1	INSIG1:MET1	N	0.0172	2.7798	155.82
AKT1:GLU267	OE1	INSIG1:GLY51	N	0.0168	2.8543	157.488
INSIG1:GLU142	OE1	AKT1:ARG206	NE	0.0168	2.8424	153.492
INSIG1:HIS257	O	AKT1:LYS307	NZ	0.0166	2.8341	151.344
INSIG1:SER258	O	AKT1:THR308	N	0.0166	2.8945	149.758
AKT1:GLU49	OE2	INSIG1:ARG58	NE	0.0165	2.8286	157.148
INSIG1:ARG188	O	AKT1:SER124	OG	0.0165	2.7364	163.546
AKT1:GLN43	OE1	INSIG1:MET26	N	0.0164	2.8905	158.665
INSIG1:ASP259	OXT	AKT1:LYS297	NZ	0.0164	2.8132	155.475
AKT1:GLU359	OE1	INSIG1:MET1	N	0.0163	2.7679	153.822
AKT1:GLU49	OE1	INSIG1:ARG58	NH1	0.0162	2.8005	160.249
INSIG1:TYR20	OH	AKT1:LYS39	NZ	0.0162	2.8961	157.407
INSIG1:GLN48	OE1	AKT1:HIS207	NE2	0.0162	2.8581	154.768
INSIG1:SER13	OG	AKT1:ARG69	NH1	0.0159	2.8676	153.448
INSIG1:TYR20	OH	AKT1:LYS39	NZ	0.0158	2.898	157.683
AKT1:GLU267	OE2	INSIG1:THR53	N	0.0157	2.8536	157.937
INSIG1:GLU142	OE1	AKT1:SER477	OG	0.0155	2.7027	161.503
AKT1:SER473	O	INSIG1:LYS140	NZ	0.0154	2.8195	151.898
INSIG1:ALA16	O	AKT1:HIS13	NE2	0.0152	2.8708	150.019
INSIG1:HIS7	ND1	AKT1:LYS20	NZ	0.0149	2.905	156.868
AKT1:ASP302	OD1	INSIG1:GLN34	NE2	0.0146	2.8424	156.686
INSIG1:HIS7	ND1	AKT1:LYS20	NZ	0.0146	2.9086	157.995
AKT1:ALA480	OXT	INSIG1:ARG148	NE	0.0145	2.8444	155.789
AKT1:GLU49	OE2	INSIG1:ARG58	NH2	0.0144	2.812	159.707
INSIG1:ASP259	OXT	AKT1:LYS297	NZ	0.0144	2.8168	155.907
INSIG1:SER56	O	AKT1:LYS301	NZ	0.0144	2.8236	151.535
AKT1:GLU91	OE2	INSIG1:ALA17	N	0.0143	2.862	159.423
AKT1:GLN404	OE1	INSIG1:GLY47	N	0.0143	2.8776	157.213
AKT1:ALA480	O	INSIG1:ARG148	NH2	0.0143	2.8062	155.877
INSIG1:GLU135	OE2	AKT1:SER124	OG	0.014	2.6742	163.471
INSIG1:TYR20	OH	AKT1:LYS39	NZ	0.0139	2.8999	158.056
INSIG1:TRP9	O	AKT1:ARG67	NH1	0.0135	2.8479	153.521
AKT1:GLY123	O	INSIG1:ARG190	NH2	0.0134	2.8276	155.407
INSIG1:HIS7	ND1	AKT1:LYS20	NZ	0.0132	2.9048	159.092
AKT1:GLU267	OE2	INSIG1:THR52	OG1	0.013	2.6852	161.097
AKT1:GLU267	OE1	INSIG1:THR52	OG1	0.013	2.7102	161.151
INSIG1:ASP6	OD1	AKT1:ARG67	NH1	0.0129	2.8527	151.796
INSIG1:ARG3	O	AKT1:ARG69	NH2	0.0128	2.8431	155.926
AKT1:GLU91	OE1	INSIG1:SER13	OG	0.0125	2.6684	164.237
INSIG1:SER258	OG	AKT1:ARG86	NH2	0.0125	2.8502	152.283
AKT1:GLU267	OE2	INSIG1:GLY51	N	0.0124	2.8541	156.01
AKT1:GLU40	OE2	INSIG1:ARG24	N	0.0123	2.8696	163.659
INSIG1:ASP259	OXT	AKT1:LYS297	NZ	0.0123	2.8119	153.841
AKT1:ASP127	O	INSIG1:ARG190	NH1	0.0121	2.8201	155.83
AKT1:ASP127	OD2	INSIG1:ARG190	NE	0.0119	2.8389	156.142
AKT1:ASP302	O	INSIG1:SER56	OG	0.0116	2.7882	151.135
AKT1:GLU49	OE2	INSIG1:ARG58	NH1	0.0116	2.8064	158.763
AKT1:ASP119	OD2	INSIG1:ARG190	NH1	0.0116	2.8251	157.028
AKT1:GLN79	OE1	INSIG1:SER258	N	0.0116	2.8696	152.028
INSIG1:HIS7	ND1	AKT1:ARG15	NH1	0.0116	2.8988	157.997
AKT1:GLU267	OE1	INSIG1:THR52	N	0.0113	2.8425	156.321
INSIG1:MET250	O	AKT1:ASN269	ND2	0.0113	2.8794	157.422
INSIG1:SER56	O	AKT1:LYS301	NZ	0.0112	2.822	152.232
INSIG1:HIS257	ND1	AKT1:TRP80	NE1	0.0108	2.9116	158.341
AKT1:GLU49	OE1	INSIG1:ARG24	NE	0.0107	2.8477	156.033
AKT1:GLU40	OE1	INSIG1:ARG24	NH2	0.0106	2.8067	160.245
INSIG1:SER56	O	AKT1:LYS301	NZ	0.0106	2.8539	152.379
AKT1:GLU40	OE2	INSIG1:ARG24	NH1	0.0105	2.8005	160.482
AKT1:ASP302	O	INSIG1:GLN34	NE2	0.0103	2.8858	157.748
AKT1:ASP302	OD2	INSIG1:SER56	OG	0.0103	2.7067	165.532
AKT1:GLY123	O	INSIG1:ARG190	NH1	0.0102	2.8281	155.506
INSIG1:HIS7	ND1	AKT1:ARG67	NH2	0.0102	2.8945	154.075
AKT1:GLU355	OE2	INSIG1:LEU4	N	0.0101	2.8638	165.285
INSIG1:ARG46	O	AKT1:GLN404	NE2	0.0101	2.8323	160.377
INSIG1:SER258	O	AKT1:THR82	OG1	0.01	2.7782	162.097
AKT1:ASP119	OD2	INSIG1:ARG190	NH2	0.0099	2.8174	156.702
INSIG1:THR52	OG1	AKT1:LYS400	NZ	0.0099	2.866	156.561
INSIG1:THR52	OG1	AKT1:LYS400	NZ	0.0098	2.8482	155.197
AKT1:SER473	OG	INSIG1:LYS140	NZ	0.0097	2.8622	155.398
AKT1:GLU91	O	INSIG1:SER13	OG	0.0096	2.7599	160.164
INSIG1:HIS7	O	AKT1:ARG67	NH2	0.0095	2.8089	155.782
AKT1:ASP353	OD1	INSIG1:ARG3	NE	0.0093	2.8575	155.2
INSIG1:GLY47	O	AKT1:GLN414	NE2	0.0093	2.8605	158.138
INSIG1:ARG24	O	AKT1:GLN43	NE2	0.0092	2.8497	156.152
INSIG1:GLY47	O	AKT1:GLN414	NE2	0.0092	2.8635	159.566
AKT1:GLU132	OE1	INSIG1:ARG190	NH1	0.0088	2.8093	159.339
AKT1:SER473	OG	INSIG1:LYS140	NZ	0.0086	2.8615	152.717
INSIG1:GLU254	OE2	AKT1:ARG200	NH2	0.0085	2.807	160.33
AKT1:GLU355	OE1	INSIG1:ARG3	NH1	0.0083	2.8336	155.447
AKT1:ASP119	OD1	INSIG1:ARG190	NH1	0.0083	2.8233	158.066
INSIG1:PHE139	O	AKT1:GLN471	NE2	0.0082	2.8693	158.627
AKT1:GLU397	OE2	INSIG1:ARG46	NE	0.0081	2.8329	158.543
INSIG1:GLU254	OE1	AKT1:ARG200	NH1	0.0081	2.8143	159.983
AKT1:GLU40	OE1	INSIG1:TYR20	OH	0.008	2.7356	163.411
INSIG1:ALA50	O	AKT1:LYS400	NZ	0.008	2.831	152.891
INSIG1:ASP6	OD1	AKT1:ARG67	NH2	0.0078	2.7918	160.228
INSIG1:ASP6	OD2	AKT1:HIS354	NE2	0.0078	2.8324	161.558
INSIG1:SER13	OG	AKT1:ASN71	ND2	0.0077	2.8814	157.975
AKT1:ASN128	OD1	INSIG1:ARG190	NH1	0.0075	2.8291	149.048
INSIG1:GLU135	OE1	AKT1:SER124	OG	0.0075	2.715	162.477
AKT1:ASP387	OD2	INSIG1:ARG24	NH1	0.0074	2.8026	153.166
AKT1:GLU132	OE2	INSIG1:ARG190	NH2	0.0074	2.7872	159.628
INSIG1:ALA50	O	AKT1:LYS400	NZ	0.0073	2.8416	154.955
AKT1:GLU49	OE1	INSIG1:ARG58	NE	0.0071	2.8399	159.167
AKT1:SER473	OG	INSIG1:LYS140	NZ	0.0071	2.8607	155.059
INSIG1:ASP6	OD2	AKT1:ARG67	NE	0.0071	2.8265	158.944
INSIG1:ASP6	O	AKT1:ARG69	NE	0.0071	2.8627	149.738
AKT1:ASP127	OD2	INSIG1:ARG190	NH2	0.0069	2.8178	154.108
AKT1:GLU132	O	INSIG1:ARG190	NH2	0.0069	2.8327	151.419
INSIG1:HIS257	ND1	AKT1:ASN54	ND2	0.0069	2.9161	162.082
AKT1:GLU49	OE1	INSIG1:ARG58	NH2	0.0068	2.8166	155.956
INSIG1:ASP6	O	AKT1:ARG15	NH1	0.0068	2.8386	154.486
INSIG1:SER258	OG	AKT1:ASN54	ND2	0.0067	2.8622	146.96
INSIG1:ASN10	OD1	AKT1:ARG67	NH2	0.0066	2.8361	149.457
AKT1:GLU49	OE2	INSIG1:ARG24	NH1	0.0065	2.812	159.042
AKT1:GLU133	OE2	INSIG1:ARG190	NH1	0.0065	2.7782	156.051
AKT1:GLY123	O	INSIG1:ARG190	NH1	0.0064	2.8439	153.847
AKT1:GLU359	OE2	INSIG1:MET1	N	0.0063	2.7626	154.32
AKT1:ASN204	OD1	INSIG1:ARG141	NH2	0.0063	2.8544	147.219
AKT1:SER475	O	INSIG1:ARG148	NH1	0.0063	2.8306	157.297
AKT1:GLU355	OE2	INSIG1:ARG3	NH1	0.0062	2.8252	153.056
AKT1:GLU359	OE2	INSIG1:MET1	N	0.0061	2.8103	155.189
AKT1:SER477	OG	INSIG1:ARG148	NH1	0.0061	2.8403	158.938
AKT1:SER50	OG	INSIG1:HIS257	N	0.0061	2.9178	150.288
INSIG1:ASP65	OD1	AKT1:LYS301	NZ	0.0061	2.8122	151.644
INSIG1:HIS7	O	AKT1:TRP22	NE1	0.006	2.8622	154.266
INSIG1:THR185	OG1	AKT1:LYS142	NZ	0.006	2.8781	153.094
INSIG1:SER258	O	AKT1:GLN79	NE2	0.0059	2.8534	158.731
INSIG1:GLU254	OE1	AKT1:ARG200	NH2	0.0058	2.8113	157.014
INSIG1:ALA50	O	AKT1:LYS400	NZ	0.0058	2.8363	154.473
AKT1:ASP387	OD2	INSIG1:ARG24	NH2	0.0057	2.8337	152.266
AKT1:GLU355	OE1	INSIG1:ARG3	NH2	0.0056	2.8199	158.169
AKT1:SER477	OG	INSIG1:ARG148	NH2	0.0056	2.8444	150.235
AKT1:ALA480	O	INSIG1:ARG148	NE	0.0056	2.8521	160.053
INSIG1:ASP65	OD1	AKT1:LYS301	NZ	0.0056	2.8013	151.604
AKT1:GLU418	OE2	INSIG1:ARG49	NH1	0.0055	2.8142	155.135
AKT1:ASP127	O	INSIG1:ARG190	NH2	0.0055	2.8553	153.524
AKT1:GLU133	OE1	INSIG1:ARG190	NH2	0.0055	2.7853	156.722
AKT1:ASP119	OD1	INSIG1:ARG190	NH2	0.0054	2.8213	159.073
INSIG1:VAL252	O	AKT1:LYS301	NZ	0.0054	2.8087	152.674
INSIG1:GLN34	OE1	AKT1:SER396	N	0.0054	2.8885	157.169
AKT1:SER477	O	INSIG1:ARG148	NH2	0.0053	2.8577	152.343
AKT1:SER477	OG	INSIG1:ARG148	NH2	0.0053	2.8689	151.477
INSIG1:GLU254	OE2	AKT1:ARG200	NH1	0.0053	2.8037	156.684
AKT1:GLU91	OE1	INSIG1:ALA17	N	0.0051	2.8605	158.754
AKT1:GLN414	OE1	INSIG1:ARG49	NH2	0.0051	2.8305	150.222
AKT1:GLN414	OE1	INSIG1:ARG49	NE	0.0051	2.8546	154.949
INSIG1:HIS7	O	AKT1:ARG69	NH2	0.0051	2.8617	153.842
AKT1:GLU91	OE1	INSIG1:GLY15	N	0.005	2.8677	159.649
AKT1:GLU359	OE2	INSIG1:MET1	N	0.0049	2.8065	150.774
AKT1:ASP119	O	INSIG1:ARG190	NH2	0.0049	2.8056	155.901
AKT1:GLU133	OE2	INSIG1:ARG190	NH2	0.0049	2.8188	151.414
AKT1:GLU267	OE1	INSIG1:THR53	N	0.0048	2.8607	162.806
AKT1:ASP127	OD1	INSIG1:HIS132	NE2	0.0048	2.8401	157.613
AKT1:GLN203	OE1	INSIG1:LYS140	NZ	0.0048	2.8533	154.434
INSIG1:VAL252	O	AKT1:LYS301	NZ	0.0048	2.8273	152.422
AKT1:ASP302	O	INSIG1:GLN34	NE2	0.0047	2.8687	164.732
INSIG1:VAL252	O	AKT1:LYS301	NZ	0.0047	2.8341	154.995
INSIG1:HIS5	O	AKT1:LYS20	NZ	0.0046	2.8277	153.455
AKT1:GLU91	OE2	INSIG1:GLY15	N	0.0045	2.8728	155.357
AKT1:GLU40	OE1	INSIG1:ARG24	NH1	0.0045	2.8067	156.558
AKT1:GLU49	OE1	INSIG1:ARG24	NH2	0.0043	2.8169	157.584
AKT1:SER475	O	INSIG1:ARG148	NH2	0.0043	2.8569	152.546
AKT1:GLY478	O	INSIG1:ARG148	NE	0.0043	2.8374	155.275
AKT1:ASP127	OD1	INSIG1:ARG190	NE	0.0042	2.8557	150.54
AKT1:GLU132	O	INSIG1:ARG190	NH1	0.0042	2.8387	150.346
AKT1:GLN414	OE1	INSIG1:ARG46	NE	0.0041	2.8382	152.607
AKT1:SER126	OG	INSIG1:ARG190	NH1	0.0041	2.8865	155.198
INSIG1:HIS5	O	AKT1:HIS354	NE2	0.0041	2.8496	155.208
INSIG1:HIS5	O	AKT1:ARG15	NH1	0.004	2.8445	151.301
INSIG1:THR53	OG1	AKT1:ASN269	ND2	0.004	2.8819	156.503
AKT1:GLU298	OE2	INSIG1:LYS138	NZ	0.0039	2.8271	158.845
AKT1:ASP119	O	INSIG1:ARG190	NH1	0.0039	2.8324	150.637
AKT1:GLU397	OE1	INSIG1:GLN34	N	0.0038	2.8914	161.901
AKT1:GLN203	OE1	INSIG1:LYS140	NZ	0.0038	2.8366	157.243
AKT1:SER477	OG	INSIG1:ARG148	NH1	0.0038	2.8759	153.794
AKT1:SER126	O	INSIG1:ARG190	NH2	0.0038	2.8459	150.158
INSIG1:HIS7	O	AKT1:ARG67	NH1	0.0038	2.8435	149.587
INSIG1:GLU142	OE2	AKT1:ARG206	NE	0.0038	2.8435	152.829
INSIG1:HIS7	O	AKT1:ARG69	NE	0.0037	2.8661	153.215
INSIG1:ASP65	OD2	AKT1:LYS301	NZ	0.0037	2.7853	150.404
AKT1:GLU418	OE2	INSIG1:ARG49	NH2	0.0036	2.8064	152.755
AKT1:ASP302	OD1	INSIG1:CYS55	N	0.0036	2.8793	160.942
AKT1:GLU132	OE1	INSIG1:ARG190	NH2	0.0036	2.7974	155.831
INSIG1:HIS5	O	AKT1:LYS20	NZ	0.0036	2.8584	152.823
AKT1:GLU355	OE1	INSIG1:MET1	N	0.0035	2.7978	153.374
AKT1:GLU401	OE2	INSIG1:GLN34	NE2	0.0035	2.8469	158.045
INSIG1:SER13	OG	AKT1:ASN71	ND2	0.0035	2.8538	155.569
INSIG1:THR185	OG1	AKT1:LYS142	NZ	0.0035	2.8905	150.838
INSIG1:LYS138	O	AKT1:GLN471	NE2	0.0035	2.8409	152.023
AKT1:GLU40	OE2	INSIG1:ARG24	NH2	0.0034	2.7898	156.274
AKT1:GLN471	OE1	INSIG1:LYS140	NZ	0.0034	2.8547	156.315
AKT1:GLU66	O	INSIG1:TRP9	NE1	0.0033	2.8485	153.983
AKT1:GLU459	O	INSIG1:ARG188	NH1	0.0033	2.8255	156.663
AKT1:GLU132	OE2	INSIG1:ARG190	NH1	0.0033	2.8222	153.254
INSIG1:ASP259	OD1	AKT1:TRP80	NE1	0.0033	2.885	158.559
AKT1:ASN128	O	INSIG1:ARG190	NH1	0.0032	2.8415	150.716
INSIG1:THR185	OG1	AKT1:LYS142	NZ	0.0032	2.8897	152.833
INSIG1:GLY35	O	AKT1:GLN404	NE2	0.0032	2.8543	160.157
INSIG1:GLU142	OE1	AKT1:SER475	N	0.0032	2.8774	153.509
AKT1:ASP302	OD2	INSIG1:GLN34	NE2	0.0031	2.8523	159.176
AKT1:GLN471	OE1	INSIG1:LYS140	NZ	0.0031	2.8316	153.683
AKT1:PHE120	O	INSIG1:ARG190	NH1	0.0031	2.828	158.714
INSIG1:SER13	OG	AKT1:ARG69	NH1	0.0031	2.8862	151.479
INSIG1:PRO12	O	AKT1:ARG69	NH1	0.003	2.8555	156.319
AKT1:GLU40	OE2	INSIG1:TYR20	OH	0.0029	2.7306	160.596
AKT1:GLU49	OE2	INSIG1:ARG24	NH2	0.0029	2.8178	152.391
AKT1:GLY478	O	INSIG1:ARG148	NH2	0.0029	2.8191	152.258
INSIG1:ASP65	OD1	AKT1:LYS301	NZ	0.0029	2.7641	149.782
AKT1:ASN324	OD1	INSIG1:TYR20	OH	0.0028	2.783	165.793
AKT1:ASP325	OD2	INSIG1:ARG24	NH2	0.0028	2.7936	158.157
AKT1:SER396	OG	INSIG1:ALA31	N	0.0028	2.9124	161.877
AKT1:GLN203	OE1	INSIG1:LYS140	NZ	0.0027	2.8597	155.019
AKT1:SER477	O	INSIG1:ARG148	NE	0.0027	2.8628	153.855
AKT1:GLU132	O	INSIG1:ARG190	NH2	0.0027	2.7975	153.64
INSIG1:HIS7	ND1	AKT1:ARG15	NH1	0.0027	2.9065	152.591
INSIG1:TYR20	OH	AKT1:ARG25	NH1	0.0027	2.881	144.714
AKT1:GLN414	OE1	INSIG1:ARG46	NH2	0.0026	2.8187	150.584
AKT1:GLU355	OE2	INSIG1:MET1	N	0.0025	2.8441	157.334
AKT1:GLU397	OE2	INSIG1:GLN34	NE2	0.0025	2.8199	165.645
AKT1:SER126	O	INSIG1:ARG190	NH1	0.0025	2.8714	152.796
AKT1:PRO68	O	INSIG1:TRP9	NE1	0.0024	2.8126	156.286
AKT1:VAL90	O	INSIG1:SER13	OG	0.0024	2.7624	160.505
AKT1:GLU401	OE1	INSIG1:GLN34	NE2	0.0024	2.8484	154.604
AKT1:ASP302	OD1	INSIG1:ALA57	N	0.0024	2.9	153.754
INSIG1:HIS5	O	AKT1:LYS20	NZ	0.0024	2.8249	159.169
INSIG1:ASP6	OD1	AKT1:HIS354	NE2	0.0024	2.8155	153.093
AKT1:SER477	OG	INSIG1:ARG148	NE	0.0023	2.8872	153.277
AKT1:SER122	O	INSIG1:ARG190	NH1	0.0023	2.831	155.288
AKT1:ASN128	O	INSIG1:ARG190	NH2	0.0023	2.8783	151.092
AKT1:SER129	O	INSIG1:ARG190	NH1	0.0023	2.835	157.704
AKT1:GLU133	OE1	INSIG1:ARG190	NH1	0.0023	2.8163	152.238
AKT1:GLU355	OE1	INSIG1:MET1	N	0.0022	2.7866	151.913
AKT1:GLU418	OE1	INSIG1:ARG49	NH2	0.0022	2.7866	156.05
AKT1:GLU298	OE2	INSIG1:LYS138	NZ	0.0022	2.7826	157.694
AKT1:GLN471	OE1	INSIG1:LYS140	NZ	0.0022	2.8539	155.126
INSIG1:ASN10	OD1	AKT1:ARG67	NH2	0.0022	2.7787	152.914
INSIG1:LEU133	O	AKT1:ASN128	ND2	0.0022	2.8669	161.774
INSIG1:ASP65	OD2	AKT1:LYS301	NZ	0.0022	2.7566	149.051
INSIG1:THR52	OG1	AKT1:LYS400	NZ	0.0022	2.8622	156.653
AKT1:GLU298	OE1	INSIG1:LYS138	NZ	0.0021	2.8271	162.263
AKT1:ALA476	O	INSIG1:ARG148	NH2	0.0021	2.856	157.965
AKT1:SER126	OG	INSIG1:ARG190	NH2	0.0021	2.8653	155.513
AKT1:GLU133	OE1	INSIG1:ARG190	NH1	0.0021	2.8255	156.248
INSIG1:HIS7	ND1	AKT1:ARG67	NE	0.0021	2.9402	148.788
INSIG1:HIS257	ND1	AKT1:GLN79	NE2	0.0021	2.9038	158.39
INSIG1:GLU142	OE2	AKT1:SER475	N	0.002	2.9097	155.531
AKT1:ASP325	OD1	INSIG1:ARG24	NH2	0.0019	2.8263	156.699
AKT1:GLU355	OE2	INSIG1:MET1	N	0.0018	2.7916	154.554
AKT1:GLU355	OE1	INSIG1:MET1	N	0.0018	2.8007	156.907
AKT1:GLU355	OE1	INSIG1:HIS5	NE2	0.0018	2.8127	158.871
AKT1:GLU91	OE2	INSIG1:SER13	OG	0.0018	2.7566	163.512
AKT1:PHE120	O	INSIG1:ARG190	NH2	0.0018	2.8458	147.929
AKT1:ASP127	O	INSIG1:ARG190	NH1	0.0018	2.8406	156.789
AKT1:GLU133	OE1	INSIG1:ARG190	NH2	0.0018	2.8126	156.024
INSIG1:ASP6	O	AKT1:ARG15	NH2	0.0018	2.8908	150.082
INSIG1:GLY25	O	AKT1:GLN47	NE2	0.0018	2.8432	155.312
INSIG1:ARG188	O	AKT1:SER126	OG	0.0018	2.7627	160.05
AKT1:GLU355	OE2	INSIG1:MET1	N	0.0017	2.8465	153.892
AKT1:PRO24	O	INSIG1:TYR20	OH	0.0017	2.766	157.31
AKT1:GLU459	O	INSIG1:ARG188	NH2	0.0017	2.8637	148.356
AKT1:SER126	OG	INSIG1:ARG190	NE	0.0017	2.8864	153.251
AKT1:GLU133	OE1	INSIG1:ARG190	NE	0.0017	2.8173	156.587
INSIG1:GLN34	OE1	AKT1:GLN404	NE2	0.0017	2.8665	162.024
AKT1:GLU91	OE1	INSIG1:ALA14	N	0.0016	2.8779	155.368
AKT1:LYS400	O	INSIG1:GLN34	NE2	0.0016	2.8657	157.333
AKT1:GLN404	OE1	INSIG1:GLN34	NE2	0.0016	2.839	156.867
AKT1:SER122	O	INSIG1:ARG190	NH2	0.0016	2.8399	148.969
AKT1:SER126	OG	INSIG1:ARG190	NH2	0.0016	2.861	153.369
AKT1:SER126	OG	INSIG1:ARG190	NH1	0.0016	2.8662	153.774
AKT1:GLU133	OE2	INSIG1:ARG190	NE	0.0016	2.8591	154.495
INSIG1:TYR11	O	AKT1:ARG69	NH1	0.0016	2.8798	153.191
INSIG1:LYS138	O	AKT1:ARG200	NH1	0.0016	2.8819	146.337
AKT1:HIS354	ND1	INSIG1:ARG3	NH2	0.0015	2.9155	149.746
AKT1:GLU91	OE2	INSIG1:ALA16	N	0.0015	2.8789	156.412
AKT1:GLY303	O	INSIG1:ALA31	N	0.0015	2.8831	160.186
AKT1:ASP262	OD1	INSIG1:GLN48	NE2	0.0015	2.7793	151.314
AKT1:GLU418	OE1	INSIG1:ARG49	NH1	0.0015	2.8233	153.691
AKT1:SER266	O	INSIG1:GLY51	N	0.0015	2.8896	159.798
AKT1:SER266	O	INSIG1:THR53	N	0.0015	2.9348	156.646
AKT1:SER396	OG	INSIG1:ARG58	NH1	0.0015	2.8781	155.272
AKT1:GLU298	OE2	INSIG1:LYS138	NZ	0.0015	2.8078	160.058
AKT1:SER477	O	INSIG1:ARG148	NH2	0.0015	2.8205	151.378
AKT1:LEU138	O	INSIG1:TRP184	NE1	0.0015	2.8629	159.347
AKT1:GLU133	OE2	INSIG1:ARG190	NH1	0.0015	2.7753	155.894
INSIG1:TYR20	OH	AKT1:ARG25	NH1	0.0015	2.8813	144.921
AKT1:ASP325	OD2	INSIG1:ARG24	NE	0.0014	2.8742	155.622
AKT1:GLN404	OE1	INSIG1:GLN34	NE2	0.0014	2.8411	155.233
AKT1:ASP127	OD2	INSIG1:HIS132	NE2	0.0014	2.8054	157.852
AKT1:GLU298	OE1	INSIG1:LYS138	NZ	0.0014	2.82	160.466
AKT1:ASN128	OD1	INSIG1:ARG190	NH1	0.0014	2.8296	151.721
AKT1:ASN54	OD1	INSIG1:HIS257	NE2	0.0014	2.8361	144.36
AKT1:GLU401	OE2	INSIG1:GLN34	NE2	0.0013	2.8271	163.422
AKT1:ASP302	OD1	INSIG1:ARG58	NH2	0.0013	2.7351	156.937
AKT1:SER473	O	INSIG1:ARG148	NH1	0.0013	2.8357	152.605
AKT1:SER473	OG	INSIG1:ARG148	NH1	0.0013	2.8814	145.925
AKT1:HIS468	ND1	INSIG1:ARG188	NH2	0.0013	2.9365	146.113
AKT1:GLU133	OE2	INSIG1:ARG190	NH2	0.0013	2.7749	158.843
INSIG1:LEU4	O	AKT1:LYS20	NZ	0.0013	2.81	154.292
INSIG1:VAL8	O	AKT1:ARG69	NH2	0.0013	2.7978	148.472
INSIG1:SER13	OG	AKT1:ARG69	NH2	0.0013	2.844	158.444
INSIG1:HIS257	O	AKT1:LYS297	NZ	0.0013	2.8145	153.275
AKT1:GLU91	OE1	INSIG1:ALA16	N	0.0012	2.8713	154.714
AKT1:GLU322	OE2	INSIG1:TYR20	OH	0.0012	2.7101	162.393
AKT1:GLU49	OE1	INSIG1:ARG24	NH1	0.0012	2.819	157.883
AKT1:GLU397	OE1	INSIG1:GLN34	NE2	0.0012	2.8477	162.519
AKT1:SER122	O	INSIG1:ARG190	NH2	0.0012	2.8101	158.311
AKT1:GLY123	O	INSIG1:ARG190	NH2	0.0012	2.8436	151.234
AKT1:ASN128	O	INSIG1:ARG190	NH2	0.0012	2.808	153.025
AKT1:SER129	O	INSIG1:ARG190	NH2	0.0012	2.8344	155.615
INSIG1:SER61	OG	AKT1:LYS301	NZ	0.0012	2.8892	158.755
AKT1:HIS354	ND1	INSIG1:ARG3	NH1	0.0011	2.9015	146.044
AKT1:HIS354	ND1	INSIG1:ARG3	NH2	0.0011	2.9189	151.149
AKT1:GLU49	OE1	INSIG1:ALA28	N	0.0011	2.8637	162.794
AKT1:THR305	OG1	INSIG1:ALA31	N	0.0011	2.9431	164.35
AKT1:GLU397	OE1	INSIG1:GLN34	NE2	0.0011	2.8197	155.4
AKT1:GLU397	OE2	INSIG1:GLN34	NE2	0.0011	2.8448	159.18
AKT1:ASP262	OD2	INSIG1:GLY51	N	0.0011	2.9202	140.323
AKT1:SER122	OG	INSIG1:ARG190	NH2	0.0011	2.8933	154.993
INSIG1:LEU4	O	AKT1:LYS20	NZ	0.0011	2.7558	151.653
INSIG1:ASP6	OD2	AKT1:ARG67	NH2	0.0011	2.8039	149.757
INSIG1:ASN10	OD1	AKT1:ARG67	NE	0.0011	2.8673	153.848
INSIG1:ASP65	OD2	AKT1:LYS301	NZ	0.0011	2.7592	146.433
INSIG1:ARG49	O	AKT1:TYR417	OH	0.0011	2.8311	150.641
AKT1:ASP325	OD1	INSIG1:ARG24	NE	0.001	2.8652	154.699
AKT1:GLU298	OE1	INSIG1:LYS138	NZ	0.001	2.8322	157.562
AKT1:THR479	O	INSIG1:ARG148	NH2	0.001	2.9128	146.367
AKT1:ASN128	O	INSIG1:ARG190	NH1	0.001	2.8124	153.569
INSIG1:HIS5	ND1	AKT1:LYS20	NZ	0.001	2.9048	153.852
INSIG1:PRO256	O	AKT1:ARG48	NH1	0.001	2.8301	152.522
INSIG1:PRO256	O	AKT1:SER50	OG	0.001	2.8184	152.714
INSIG1:PRO12	O	AKT1:ARG69	NH2	0.001	2.8415	149.041
INSIG1:GLU142	OE2	AKT1:LYS268	NZ	0.001	2.784	148.355
INSIG1:SER61	OG	AKT1:LYS301	NZ	0.001	2.8615	146.988
INSIG1:GLN48	O	AKT1:LYS400	NZ	0.001	2.8619	141.989
INSIG1:HIS137	O	AKT1:GLN471	NE2	0.001	2.8973	160.633
AKT1:GLU91	OE2	INSIG1:ALA14	N	0.0009	2.8907	152.939
AKT1:GLU418	OE1	INSIG1:ARG49	NH2	0.0009	2.7735	148.885
AKT1:GLU459	OE2	INSIG1:ARG188	NH2	0.0009	2.7793	150.955
INSIG1:ARG24	O	AKT1:GLN47	NE2	0.0009	2.8946	152.407
INSIG1:GLU254	O	AKT1:ARG48	NH2	0.0009	2.8314	155.012
INSIG1:LEU4	O	AKT1:ARG69	NH2	0.0009	2.8049	146.384
INSIG1:THR185	O	AKT1:LYS142	NZ	0.0009	2.8045	159.15
INSIG1:GLU142	OE2	AKT1:LYS268	NZ	0.0009	2.7686	157.482
INSIG1:SER61	OG	AKT1:LYS301	NZ	0.0009	2.8723	150.578
INSIG1:SER258	OG	AKT1:THR308	OG1	0.0009	2.8023	157.669
INSIG1:PRO33	O	AKT1:SER396	OG	0.0009	2.7589	156.91
INSIG1:LYS140	N	AKT1:GLN471	NE2	0.0009	2.9599	143.159
AKT1:ASP387	OD1	INSIG1:ARG24	NH2	0.0008	2.8878	152.298
AKT1:GLU418	OE1	INSIG1:ARG49	NE	0.0008	2.7748	156.186
AKT1:ARG48	O	INSIG1:ARG58	NE	0.0008	2.8358	148.635
AKT1:SER122	OG	INSIG1:ARG190	NH1	0.0008	2.8774	154.372
AKT1:ASN128	OD1	INSIG1:ARG190	NE	0.0008	2.9049	152.515
AKT1:SER129	OG	INSIG1:ARG190	NH2	0.0008	2.8511	155.286
AKT1:GLY130	O	INSIG1:ARG190	NH2	0.0008	2.8422	141.498
AKT1:THR82	OG1	INSIG1:HIS257	NE2	0.0008	2.8794	141.954
AKT1:ASN54	ND2	INSIG1:SER258	OG	0.0008	2.8221	151.359
INSIG1:HIS5	O	AKT1:ARG15	NH2	0.0008	2.8568	150.218
INSIG1:SER258	OG	AKT1:ARG86	NH2	0.0008	2.9141	146.898
INSIG1:THR185	O	AKT1:LYS142	NZ	0.0008	2.9049	149.385
INSIG1:ASP259	OXT	AKT1:ARG273	NH1	0.0008	2.8254	157.055
INSIG1:GLY35	O	AKT1:SER396	OG	0.0008	2.8077	163.325
INSIG1:THR53	O	AKT1:LYS400	NZ	0.0008	2.863	158.615
AKT1:HIS354	ND1	INSIG1:ARG3	NE	0.0007	2.9205	154.699
AKT1:HIS13	ND1	INSIG1:SER13	OG	0.0007	2.8596	161.725
AKT1:GLU397	OE2	INSIG1:GLY35	N	0.0007	2.8851	155.309
AKT1:ASP302	OD2	INSIG1:VAL38	N	0.0007	2.9721	160.266
AKT1:GLN404	OE1	INSIG1:HIS43	NE2	0.0007	2.8832	152.91
AKT1:GLU418	OE2	INSIG1:ARG49	NH2	0.0007	2.8158	157.397
AKT1:SER475	OG	INSIG1:ARG148	NH2	0.0007	2.8944	145.313
AKT1:SER124	OG	INSIG1:ARG188	NH2	0.0007	2.8928	154.011
AKT1:SER122	O	INSIG1:ARG190	NH1	0.0007	2.7831	148.258
INSIG1:LEU4	O	AKT1:LYS20	NZ	0.0007	2.8831	145.666
INSIG1:GLU142	OE1	AKT1:ARG206	NH1	0.0007	2.7976	154.031
INSIG1:HIS257	O	AKT1:LYS297	NZ	0.0007	2.8609	155.742
INSIG1:MET250	O	AKT1:LYS301	NZ	0.0007	2.8032	149.278
INSIG1:GLU142	OE1	AKT1:SER477	N	0.0007	2.8445	155.877
AKT1:GLU91	OE1	INSIG1:ARG18	NH2	0.0006	2.8527	157.863
AKT1:GLU322	OE1	INSIG1:TYR20	OH	0.0006	2.6571	150.185
AKT1:THR389	OG1	INSIG1:ARG24	NH2	0.0006	2.8286	155.15
AKT1:ASP302	OD1	INSIG1:VAL38	N	0.0006	2.9841	157.903
AKT1:GLU397	OE1	INSIG1:ARG46	NH1	0.0006	2.8023	154.062
AKT1:GLN404	OE1	INSIG1:ARG46	NH2	0.0006	2.8291	161.762
AKT1:GLU418	OE2	INSIG1:ARG46	NE	0.0006	2.8216	160.544
AKT1:SER259	OG	INSIG1:GLN48	NE2	0.0006	2.9175	143.466
AKT1:ASN204	ND2	INSIG1:ARG141	NH2	0.0006	2.929	155.831
AKT1:GLN471	OE1	INSIG1:ARG141	N	0.0006	2.9103	166.048
AKT1:THR479	OG1	INSIG1:ARG148	NH1	0.0006	2.8896	144.707
AKT1:SER137	OG	INSIG1:TRP184	NE1	0.0006	2.912	155.631
AKT1:LYS140	O	INSIG1:TRP184	NE1	0.0006	2.9032	153.24
AKT1:SER124	OG	INSIG1:ARG190	NH2	0.0006	2.9223	151.669
AKT1:GLY130	O	INSIG1:ARG190	NH1	0.0006	2.8075	149.488
AKT1:GLY130	O	INSIG1:ARG190	NH2	0.0006	2.8633	146.788
AKT1:ALA131	O	INSIG1:ARG190	NH1	0.0006	2.7828	155.166
INSIG1:HIS257	ND1	AKT1:GLN79	NE2	0.0006	2.9271	152.225
INSIG1:SER258	OG	AKT1:GLN79	NE2	0.0006	2.8651	159.096
INSIG1:SER145	OG	AKT1:LYS142	NZ	0.0006	2.8516	146.913
INSIG1:GLN48	O	AKT1:LYS400	NZ	0.0006	2.7821	140.422
AKT1:GLU355	OE1	INSIG1:LEU4	N	0.0005	2.9342	162.801
AKT1:ASN71	ND2	INSIG1:SER13	OG	0.0005	2.8849	153.821
AKT1:GLU91	OE2	INSIG1:ARG18	NE	0.0005	2.8603	155.613
AKT1:LYS400	O	INSIG1:ARG46	NH1	0.0005	2.9281	143.036
AKT1:SER124	O	INSIG1:HIS132	NE2	0.0005	2.8169	158.957
AKT1:GLN203	OE1	INSIG1:GLU142	N	0.0005	2.9062	157.47
AKT1:SER473	O	INSIG1:ARG148	NH2	0.0005	2.7727	149.619
AKT1:SER137	O	INSIG1:TRP184	NE1	0.0005	2.8417	146.375
AKT1:SER137	OG	INSIG1:ARG188	NH1	0.0005	2.7928	154.636
AKT1:THR81	OG1	INSIG1:LYS255	NZ	0.0005	2.8448	152.367
AKT1:TRP80	NE1	INSIG1:HIS257	NE2	0.0005	2.9419	145.013
AKT1:THR308	OG1	INSIG1:SER258	OG	0.0005	2.7923	158.24
INSIG1:PRO59	O	AKT1:ARG48	NH2	0.0005	2.8653	154.042
INSIG1:GLY60	O	AKT1:ARG48	NH2	0.0005	2.77	160.032
INSIG1:HIS257	NE2	AKT1:ASN54	ND2	0.0005	2.9493	150.961
INSIG1:TYR11	O	AKT1:ARG69	NH2	0.0005	2.8852	143.979
INSIG1:PRO256	O	AKT1:GLN79	NE2	0.0005	2.8044	159.461
INSIG1:SER258	OG	AKT1:GLN79	NE2	0.0005	2.8583	160.887
INSIG1:ASP259	OD1	AKT1:THR82	OG1	0.0005	2.7232	163.733
INSIG1:SER145	OG	AKT1:LYS142	NZ	0.0005	2.9161	156.212
INSIG1:THR185	O	AKT1:LYS142	NZ	0.0005	2.825	154.24
INSIG1:GLU142	OE2	AKT1:LYS268	NZ	0.0005	2.7898	146.608
INSIG1:GLU254	OE2	AKT1:LYS301	NZ	0.0005	2.7626	153.467
INSIG1:GLU254	OE2	AKT1:LYS301	NZ	0.0005	2.843	158.577
INSIG1:THR53	O	AKT1:LYS400	NZ	0.0005	2.8413	148.594
INSIG1:GLU142	OE2	AKT1:SER477	N	0.0005	2.9208	158.437
AKT1:GLN352	O	INSIG1:ARG3	NH2	0.0004	2.7835	156.55
AKT1:GLU355	O	INSIG1:HIS5	NE2	0.0004	2.7751	158.857
AKT1:GLU355	OE2	INSIG1:TYR11	OH	0.0004	2.6386	160.95
AKT1:GLU40	OE1	INSIG1:ARG24	N	0.0004	2.8745	160.6
AKT1:SER396	OG	INSIG1:GLN34	NE2	0.0004	2.893	161.454
AKT1:SER396	O	INSIG1:GLN34	NE2	0.0004	2.9526	157.188
AKT1:GLU418	OE1	INSIG1:ARG46	NE	0.0004	2.831	150.839
AKT1:GLN414	OE1	INSIG1:ARG49	NH1	0.0004	2.881	165.728
AKT1:ASN269	OD1	INSIG1:THR53	OG1	0.0004	2.8553	152.527
AKT1:SER475	O	INSIG1:ARG148	NH2	0.0004	2.9215	158.77
AKT1:SER475	OG	INSIG1:ARG148	NH1	0.0004	2.9345	148.702
AKT1:THR479	OG1	INSIG1:ARG148	NH2	0.0004	2.8784	142.532
AKT1:ALA139	O	INSIG1:ARG188	NH2	0.0004	2.8483	153.023
AKT1:ASP127	OD2	INSIG1:ARG190	NH1	0.0004	2.8319	155.175
AKT1:ASP127	OD1	INSIG1:ARG190	NH1	0.0004	2.8734	147.254
AKT1:ASN128	OD1	INSIG1:ARG190	NH2	0.0004	2.7849	158.121
AKT1:SER129	O	INSIG1:ARG190	NH1	0.0004	2.8298	161.67
AKT1:ALA131	O	INSIG1:ARG190	NH2	0.0004	2.9039	154.987
AKT1:GLU133	O	INSIG1:ARG190	NH2	0.0004	2.923	160.542
INSIG1:ALA14	O	AKT1:HIS13	NE2	0.0004	2.879	145.279
INSIG1:ASP6	O	AKT1:TRP22	NE1	0.0004	2.9101	147.931
INSIG1:PRO59	O	AKT1:ARG48	NH1	0.0004	2.8215	144.344
INSIG1:GLY60	O	AKT1:ARG48	NH1	0.0004	2.8858	150.927
INSIG1:GLU254	O	AKT1:ARG48	NH1	0.0004	2.8461	151.298
INSIG1:SER258	OG	AKT1:ASN54	N	0.0004	2.8832	139.854
INSIG1:PRO2	O	AKT1:ARG69	NH2	0.0004	2.9	143.72
INSIG1:ARG3	O	AKT1:ARG69	NH2	0.0004	2.901	147.02
INSIG1:VAL8	O	AKT1:ARG69	NE	0.0004	2.943	141.489
INSIG1:ALA14	O	AKT1:ARG69	NH1	0.0004	2.7689	151.565
INSIG1:ALA14	O	AKT1:ARG69	NH2	0.0004	2.9107	137.557
INSIG1:ASP259	O	AKT1:THR308	N	0.0004	2.9102	166.377
INSIG1:ALA31	O	AKT1:THR389	OG1	0.0004	2.7181	168.228
INSIG1:GLN48	O	AKT1:LYS400	NZ	0.0004	2.8189	143.082
AKT1:GLN352	O	INSIG1:ARG3	NH2	0.0003	2.9367	148.265
AKT1:GLU91	OE2	INSIG1:ARG18	NH2	0.0003	2.8894	147.892
AKT1:GLU91	OE1	INSIG1:ARG18	NE	0.0003	2.9209	158.198
AKT1:ASN324	OD1	INSIG1:ARG24	NH2	0.0003	2.8095	146.725
AKT1:ASP325	OD2	INSIG1:ARG24	NH1	0.0003	2.7496	151.449
AKT1:THR389	OG1	INSIG1:ARG24	NH1	0.0003	2.8513	156.658
AKT1:GLY303	O	INSIG1:CYS32	N	0.0003	2.8867	159.887
AKT1:GLY394	O	INSIG1:GLN34	NE2	0.0003	2.8698	162.179
AKT1:GLY394	O	INSIG1:GLN34	NE2	0.0003	2.9055	156.056
AKT1:SER396	O	INSIG1:GLN34	NE2	0.0003	2.9161	149.596
AKT1:GLN404	OE1	INSIG1:ARG46	NH1	0.0003	2.8598	141.187
AKT1:GLU418	OE1	INSIG1:ARG46	NH2	0.0003	2.744	169.052
AKT1:GLU418	OE2	INSIG1:ARG46	NH2	0.0003	2.8309	162.079
AKT1:TYR417	OH	INSIG1:ARG49	NH2	0.0003	2.8941	137.3
AKT1:ASP262	OD2	INSIG1:ALA50	N	0.0003	2.958	154.139
AKT1:SER266	OG	INSIG1:GLY51	N	0.0003	2.8707	145.497
AKT1:GLN471	OE1	INSIG1:LYS140	N	0.0003	2.8589	155.462
AKT1:GLU298	OE2	INSIG1:ARG141	NH1	0.0003	2.8438	165.703
AKT1:GLU298	OE2	INSIG1:ARG141	NH2	0.0003	2.8876	155.977
AKT1:ALA476	O	INSIG1:ARG148	NH1	0.0003	2.8985	158.02
AKT1:THR479	O	INSIG1:ARG148	NH1	0.0003	2.8127	164.473
AKT1:HIS468	ND1	INSIG1:ARG188	NH1	0.0003	2.9302	158.423
AKT1:ASN128	OD1	INSIG1:ARG190	NH2	0.0003	2.9079	161.079
AKT1:SER129	O	INSIG1:ARG190	NE	0.0003	2.8336	145.856
AKT1:GLY130	O	INSIG1:ARG190	NH1	0.0003	2.7924	148.487
AKT1:GLU132	O	INSIG1:ARG190	NH1	0.0003	2.8146	154.542
AKT1:GLU132	O	INSIG1:ARG190	NE	0.0003	2.8999	141.272
AKT1:GLU135	O	INSIG1:ARG190	NH2	0.0003	2.7923	159.64
AKT1:THR81	OG1	INSIG1:LYS255	NZ	0.0003	2.9043	147.764
AKT1:GLN79	OE1	INSIG1:HIS257	NE2	0.0003	2.7956	153.896
INSIG1:GLY25	O	AKT1:GLN43	NE2	0.0003	2.9604	152.322
INSIG1:MET26	O	AKT1:GLN47	NE2	0.0003	2.9628	156.513
INSIG1:PRO256	O	AKT1:ARG48	NH2	0.0003	2.8455	144.98
INSIG1:ASP6	OD1	AKT1:ARG67	NE	0.0003	2.8064	147.156
INSIG1:ALA14	O	AKT1:ARG69	NH1	0.0003	2.9066	146.414
INSIG1:SER13	OG	AKT1:HIS89	NE2	0.0003	2.9343	152.194
INSIG1:GLU142	OE2	AKT1:LYS142	NZ	0.0003	2.8019	148.683
INSIG1:GLU254	OE1	AKT1:LYS301	NZ	0.0003	2.8091	157.06
INSIG1:GLN34	OE1	AKT1:LYS400	NZ	0.0003	2.6904	150.87
INSIG1:GLN34	OE1	AKT1:LYS400	NZ	0.0003	2.7392	154.887
INSIG1:ALA144	O	AKT1:SER477	OG	0.0003	2.9626	166.779
Note: (1) AvgDist is the average distance of hydrogen bond (the distance between the hydrogen bond donor and acceptor); (2) AvgAng represents the average Angle of hydrogen bonds.
