# Supplementary material for: HMGCR‐Driven Cholesterol Metabolism Promotes Osteoarthritis Progression by Accelerating Synovial Fibroblast Senescence
Source: Adv Sci (Weinh). 2026 Jul 13:e76498. Online ahead of print. doi: 10.1002/advs.76498 (PMC13360124; doi:10.1002/advs.76498)
Supplement: Supplementary file 2 — Supporting File 2: advs76498‐sup‐0002‐TableS1‐S9.zip. [file ADVS-9999-e76498-s001.zip › Table S6. Hydrogen bond information for interacting residues in the pAKT1-Insig1 complex formed during molecular dynamics simulation.xlsx]

## Sheet: p-AKT1-Insig1
Table S6. Hydrogen bond information for interacting residues in the pAKT1-Insig1 complex formed during molecular dynamics simulation
Acceptor	Atom Name	Donor	Atom Name	Frac	AvgDist	AvgAng
pAKT1:ASP331	OD2	pAKT1:HIP265	NE2	0.9963	2.7281	166.298
pAKT1:LEU52	O	pAKT1:ASP325	N	0.8297	2.8324	161.097
pAKT1:TYR326	O	pAKT1:MET306	N	0.8075	2.8393	156.381
pAKT1:ASP331	OD1	pAKT1:ARG273	N	0.7756	2.8605	159.103
pAKT1:ASP398	OD2	pAKT1:HIP265	ND1	0.7602	2.8017	148.48
pAKT1:GLU322	OE1	pAKT1:ARG25	NH2	0.7181	2.792	159.834
pAKT1:GLU322	OE2	pAKT1:ARG23	NE	0.7106	2.7942	151.535
pAKT1:ARG41	O	INSIG1:LEU22	N	0.7027	2.8573	158.48
pAKT1:SER216	O	pAKT1:TYR474	N	0.6782	2.8755	157.12
pAKT1:ASP331	OD2	pAKT1:TYR272	N	0.6703	2.8827	164.592
pAKT1:PHE407	O	pAKT1:ARG251	NE	0.6695	2.8185	153.467
pAKT1:GLN471	O	pAKT1:GLN203	NE2	0.6462	2.8476	155.743
pAKT1:GLU432	O	pAKT1:TYR229	OH	0.6059	2.7438	164.071
INSIG1:LEU22	O	pAKT1:GLN43	NE2	0.5655	2.8446	160.966
pAKT1:GLU322	OE2	pAKT1:ARG23	NH2	0.5485	2.8157	146.938
pAKT1:TYR326	OH	pAKT1:ARG273	NH1	0.5448	2.8751	153.298
pAKT1:LYS214	O	pAKT1:ALA476	N	0.5317	2.8852	159.571
INSIG1:TYR20	O	pAKT1:ARG41	N	0.531	2.8781	159.523
pAKT1:ASP398	OD1	pAKT1:HIP265	ND1	0.5226	2.8401	148.896
pAKT1:ASP323	OD2	pAKT1:GLU17	N	0.5092	2.8178	159.322
pAKT1:ASP262	OD2	INSIG1:ARG46	NE	0.5056	2.8065	160.727
pAKT1:MET342	O	pAKT1:PHE245	N	0.4982	2.8854	161.884
pAKT1:ASP302	O	INSIG1:ALA57	N	0.4953	2.8735	158.633
pAKT1:GLU49	OE1	INSIG1:ARG24	NH2	0.4814	2.7878	157.905
pAKT1:MET306	O	pAKT1:TYR326	N	0.4792	2.8906	157.864
pAKT1:ASP302	OD2	pAKT1:ARG328	NH1	0.4689	2.7687	158.56
INSIG1:CYS55	O	pAKT1:ASP302	N	0.4584	2.8742	160.06
pAKT1:GLU49	OE2	INSIG1:ARG24	NH2	0.4501	2.7875	158.673
pAKT1:ASP302	OD1	pAKT1:ARG328	NH1	0.445	2.7692	158.057
pAKT1:GLU459	OE2	pAKT1:ARG144	NH1	0.4447	2.817	156.48
pAKT1:GLU459	OE1	pAKT1:ARG144	NH2	0.4201	2.7961	158.154
INSIG1:GLU142	OE2	pAKT1:THR479	OG1	0.4136	2.6855	165.625
pAKT1:GLU459	OE2	pAKT1:ARG144	NH2	0.4104	2.7927	157.924
pAKT1:GLU459	OE1	pAKT1:ARG144	NH1	0.3988	2.8187	156.277
INSIG1:GLU142	OE1	pAKT1:THR479	OG1	0.3883	2.6818	165.373
pAKT1:THR308	O01	pAKT1:ARG273	NH2	0.3747	2.7767	163.251
pAKT1:THR308	O01	pAKT1:ARG273	NH1	0.3728	2.7749	162.151
pAKT1:GLU49	OE1	INSIG1:ARG24	NE	0.3663	2.8381	158.529
pAKT1:ALA139	O	INSIG1:ARG188	NH1	0.3634	2.8136	154.38
pAKT1:THR308	O03	pAKT1:ARG273	NH1	0.3628	2.7845	160.911
INSIG1:ASP6	OD2	pAKT1:THR65	OG1	0.3525	2.6817	162.892
pAKT1:ASP262	OD1	INSIG1:ARG46	NH2	0.3479	2.8358	159.034
pAKT1:SER216	O	pAKT1:SER473	N	0.347	2.8986	164.432
INSIG1:GLU142	OE1	pAKT1:THR479	N	0.3446	2.8284	156.436
pAKT1:GLU401	OE1	INSIG1:GLN34	N	0.3442	2.8046	161.688
pAKT1:THR308	O02	pAKT1:ARG273	NH2	0.342	2.7736	162.515
pAKT1:GLU267	OE2	INSIG1:ARG46	NH1	0.3412	2.8036	156.296
pAKT1:GLN218	OE1	pAKT1:PHE469	N	0.3312	2.8913	159.251
pAKT1:GLU49	OE2	INSIG1:ARG24	NE	0.3257	2.8404	158.8
INSIG1:GLU135	OE1	pAKT1:SER137	OG	0.3221	2.7127	159.366
INSIG1:GLU142	OE2	pAKT1:THR479	N	0.3153	2.8253	156.533
pAKT1:ASP323	OD2	pAKT1:TYR18	N	0.3147	2.8609	163.22
INSIG1:GLU135	OE2	pAKT1:SER137	OG	0.3134	2.7149	157.738
INSIG1:ASP6	OD1	pAKT1:THR65	OG1	0.3116	2.6809	163.427
INSIG1:HIE5	O	pAKT1:ARG67	NH1	0.3111	2.8256	160.918
INSIG1:GLY35	O	pAKT1:GLN404	NE2	0.3105	2.8588	159.256
pAKT1:ALA480	OXT	INSIG1:ARG148	NH1	0.3102	2.7984	160.5
pAKT1:ALA480	OXT	INSIG1:ARG148	NH2	0.3086	2.8122	158.872
pAKT1:ASP323	OD1	pAKT1:GLU17	N	0.3051	2.8382	159.79
pAKT1:ALA480	O	INSIG1:ARG148	NH2	0.3014	2.8137	159.106
pAKT1:GLU184	OE1	pAKT1:ARG466	NH2	0.301	2.8054	156.704
pAKT1:ALA480	O	INSIG1:ARG148	NH1	0.2958	2.7969	160.343
pAKT1:ILE300	O	pAKT1:ARG328	NH2	0.2859	2.8453	152.452
INSIG1:ASP6	OD2	pAKT1:GLU66	N	0.2773	2.8579	161.332
pAKT1:LEU138	O	INSIG1:ARG188	NH1	0.2766	2.8264	159.453
pAKT1:ASP387	OD2	pAKT1:LYS39	NZ	0.2697	2.7881	157.415
pAKT1:GLU184	OE2	pAKT1:ARG466	NE	0.2658	2.8262	158.638
pAKT1:ASP262	OD2	INSIG1:ARG46	NH2	0.2628	2.8394	154.328
INSIG1:ASP6	OD1	pAKT1:GLU66	N	0.2555	2.8534	161.766
pAKT1:ASP323	O	pAKT1:ASN53	ND2	0.2546	2.8639	159.436
pAKT1:THR308	O03	pAKT1:ARG273	NH2	0.2506	2.7619	163.279
pAKT1:ASP262	OD1	INSIG1:ARG46	NE	0.249	2.8024	159.168
pAKT1:GLY394	O	INSIG1:ARG24	NH1	0.2466	2.8349	150.027
pAKT1:SER431	O	pAKT1:ASN231	ND2	0.2454	2.8821	154.669
pAKT1:THR308	O02	pAKT1:ARG273	NH1	0.2453	2.7938	161.577
INSIG1:HIE5	O	pAKT1:ARG67	NE	0.2413	2.8245	157.601
pAKT1:GLU184	OE2	pAKT1:ARG466	NH2	0.2342	2.8104	155.312
pAKT1:SER473	O03	pAKT1:ARG144	NH1	0.233	2.769	157.354
pAKT1:ASP387	OD2	pAKT1:LYS39	NZ	0.2319	2.7884	156.656
pAKT1:GLU267	OE2	INSIG1:ARG46	NH2	0.2184	2.8359	150.731
pAKT1:PHE469	O	pAKT1:GLN218	NE2	0.2152	2.8578	151.774
INSIG1:GLU135	OE1	pAKT1:SER137	N	0.2067	2.8616	158.823
pAKT1:GLU184	OE1	pAKT1:ARG466	NE	0.2027	2.8328	157.055
pAKT1:HIE405	O	INSIG1:HIE43	NE2	0.1969	2.8309	156.052
INSIG1:GLU40	OE2	pAKT1:GLN404	NE2	0.1881	2.8407	163.604
INSIG1:HID137	O	pAKT1:HIE468	NE2	0.1869	2.8533	158.98
pAKT1:ASP387	OD2	pAKT1:LYS39	NZ	0.1859	2.7886	156.725
pAKT1:HIE468	ND1	pAKT1:GLN218	NE2	0.185	2.9048	151.855
pAKT1:GLU322	OE2	pAKT1:LYS14	NZ	0.1737	2.8228	155.943
pAKT1:GLU91	O	INSIG1:SER13	OG	0.1716	2.7133	161.947
pAKT1:GLN471	O	pAKT1:ASN199	ND2	0.1711	2.8815	153.028
pAKT1:MET134	O	INSIG1:ARG190	NH1	0.1674	2.829	162.836
INSIG1:GLY54	O	pAKT1:LYS301	NZ	0.1651	2.8213	155.907
INSIG1:GLY54	O	pAKT1:LYS301	NZ	0.1629	2.8235	155.964
pAKT1:GLN471	OE1	INSIG1:ARG141	N	0.1622	2.8687	162.228
pAKT1:ASP302	OD1	pAKT1:ARG328	NH2	0.1614	2.8283	149.577
pAKT1:SER473	O02	pAKT1:ARG144	NH1	0.1609	2.7777	155.51
pAKT1:ASP302	OD2	pAKT1:ARG328	NH2	0.1574	2.8282	149.874
pAKT1:ASP325	OD2	pAKT1:LYS307	NZ	0.1539	2.8123	155.922
pAKT1:ASP262	OD1	INSIG1:ARG49	NH1	0.1527	2.8355	159.275
pAKT1:THR308	O01	pAKT1:LYS297	NZ	0.1522	2.8059	154.746
pAKT1:ASP325	OD1	pAKT1:LYS307	NZ	0.152	2.8136	154.276
INSIG1:GLY54	O	pAKT1:LYS301	NZ	0.1519	2.8215	156.334
pAKT1:GLU267	OE1	INSIG1:ARG46	NH1	0.1518	2.8069	156.712
pAKT1:GLU322	OE2	pAKT1:LYS14	NZ	0.1477	2.8224	156.476
pAKT1:ASP434	O	pAKT1:TYR229	OH	0.1475	2.7694	156.36
pAKT1:ASP262	OD2	INSIG1:ARG49	NH2	0.1457	2.7824	151.378
pAKT1:GLU401	OE2	INSIG1:GLN34	N	0.1432	2.8156	161.346
INSIG1:GLU135	OE2	pAKT1:SER137	N	0.1409	2.8652	156.402
pAKT1:ASP325	OD1	pAKT1:LYS307	NZ	0.1404	2.8089	154.513
pAKT1:ASP325	OD2	pAKT1:LYS307	NZ	0.1402	2.8126	156.429
pAKT1:THR450	O	pAKT1:ARG222	NH1	0.1385	2.8248	151.587
pAKT1:GLU322	OE2	pAKT1:LYS14	NZ	0.1372	2.823	156.688
pAKT1:SER137	OG	INSIG1:ARG190	N	0.1336	2.9189	160.094
pAKT1:SER473	O02	INSIG1:LYS140	NZ	0.1333	2.7705	156.663
INSIG1:PHE139	O	pAKT1:GLN471	NE2	0.133	2.8475	158.196
pAKT1:SER473	O02	INSIG1:LYS140	NZ	0.1325	2.7772	156.357
pAKT1:GLN203	OE1	pAKT1:GLN471	NE2	0.1316	2.8432	161.909
pAKT1:LYS64	O	INSIG1:ARG3	NH1	0.1309	2.8344	156.04
pAKT1:THR308	O03	pAKT1:LYS297	NZ	0.13	2.8128	153.351
pAKT1:ARG48	O	INSIG1:ARG58	NH2	0.1297	2.8095	155.466
pAKT1:SER473	O02	INSIG1:LYS140	NZ	0.1288	2.7742	156.319
INSIG1:GLU254	OE2	pAKT1:ARG200	NH2	0.1288	2.7841	161.018
pAKT1:ALA480	O	INSIG1:ARG148	NH2	0.1287	2.8035	158.369
pAKT1:GLU85	OE2	INSIG1:ARG3	NH2	0.1285	2.7676	160.32
pAKT1:THR308	O03	pAKT1:LYS297	NZ	0.1285	2.8149	153.946
pAKT1:GLN414	OE1	INSIG1:GLY47	N	0.1279	2.8566	159.421
pAKT1:GLU91	OE2	INSIG1:SER13	OG	0.1269	2.6577	163.286
pAKT1:SER473	O02	pAKT1:LYS142	NZ	0.1264	2.7932	156.258
pAKT1:ASP325	OD1	pAKT1:LYS307	NZ	0.1253	2.8084	155.211
pAKT1:THR308	O01	pAKT1:LYS297	NZ	0.1251	2.8079	153.811
INSIG1:ASP259	O	pAKT1:ASN54	ND2	0.1237	2.8427	163.507
INSIG1:GLU40	OE1	pAKT1:GLN404	NE2	0.1227	2.8315	162.965
pAKT1:ASP323	OD1	pAKT1:TYR18	N	0.1207	2.8645	161.219
pAKT1:ASP323	OD1	pAKT1:ARG23	NH2	0.1202	2.799	154.583
pAKT1:ASN324	OD1	pAKT1:ASN53	ND2	0.1198	2.8751	159.004
pAKT1:HIP265	O	pAKT1:ARG328	NH2	0.119	2.8385	148.307
pAKT1:ASP302	OD2	INSIG1:ARG49	NH2	0.1169	2.7796	160.617
pAKT1:LYS64	O	INSIG1:ARG3	NH2	0.1164	2.8337	154.232
pAKT1:THR308	O01	pAKT1:LYS297	NZ	0.1154	2.8051	154.209
INSIG1:ASP65	OD2	pAKT1:LYS301	NZ	0.1131	2.7878	155.635
pAKT1:ASN324	OD1	pAKT1:ARG25	NH2	0.1128	2.807	156.821
pAKT1:ASP325	OD2	pAKT1:LYS307	NZ	0.111	2.817	156.872
pAKT1:ASP325	OD1	pAKT1:ASN54	N	0.1109	2.8566	151.48
pAKT1:SER473	O01	pAKT1:ARG144	NH1	0.1102	2.7715	160.921
INSIG1:GLU254	OE1	pAKT1:ARG200	NH1	0.1096	2.7808	160.394
INSIG1:GLY15	O	pAKT1:HIE13	NE2	0.1088	2.8518	154.625
pAKT1:SER473	O01	INSIG1:LYS140	NZ	0.108	2.7839	155.747
pAKT1:ALA480	OXT	INSIG1:ARG148	NE	0.1073	2.8197	155.578
pAKT1:THR433	O	pAKT1:LYS154	NZ	0.107	2.8238	156.294
pAKT1:PRO467	O	pAKT1:LYS183	NZ	0.1061	2.8392	155.231
pAKT1:ASP323	OD1	pAKT1:ARG23	NH2	0.1051	2.767	159.524
pAKT1:SER473	O02	pAKT1:LYS142	NZ	0.1039	2.7882	155.976
pAKT1:THR433	O	pAKT1:LYS154	NZ	0.1037	2.8253	156.2
pAKT1:SER473	O01	INSIG1:LYS140	NZ	0.1032	2.7856	156.026
INSIG1:ASP65	OD2	pAKT1:LYS301	NZ	0.103	2.7916	154.966
pAKT1:TYR474	O	pAKT1:SER216	N	0.1028	2.92	156.482
pAKT1:PRO467	O	pAKT1:LYS183	NZ	0.1024	2.8427	154.589
INSIG1:ASP65	OD2	pAKT1:LYS301	NZ	0.1024	2.7926	155.175
pAKT1:SER473	O02	pAKT1:LYS142	NZ	0.1017	2.7943	156.118
pAKT1:THR308	O02	pAKT1:LYS297	NZ	0.1017	2.8081	152.05
pAKT1:GLN47	OE1	INSIG1:MET26	N	0.1011	2.8792	157.698
pAKT1:PRO467	O	pAKT1:LYS183	NZ	0.1007	2.8376	154.719
pAKT1:ASP323	OD2	pAKT1:ARG23	NH2	0.0991	2.8281	156.204
pAKT1:THR308	O03	pAKT1:LYS297	NZ	0.0986	2.8154	154.081
pAKT1:SER473	O01	INSIG1:LYS140	NZ	0.0981	2.7843	155.339
INSIG1:HIE132	O	pAKT1:ALA131	N	0.097	2.8716	157.683
pAKT1:ASP456	OD1	pAKT1:ARG144	NH2	0.0967	2.7953	155.981
pAKT1:GLU267	OE1	INSIG1:ARG46	NH2	0.0963	2.8328	150.853
pAKT1:THR433	O	pAKT1:LYS154	NZ	0.0949	2.8253	156.018
INSIG1:ASP65	OD1	pAKT1:LYS301	NZ	0.0946	2.794	154.94
pAKT1:THR308	O02	pAKT1:LYS297	NZ	0.0932	2.8097	151.577
pAKT1:GLU267	OE2	INSIG1:ARG49	NH2	0.0925	2.7922	155.883
pAKT1:THR308	O02	pAKT1:LYS297	NZ	0.0923	2.8116	152.372
pAKT1:GLU184	OE1	pAKT1:ARG466	NH1	0.0923	2.7933	158.147
pAKT1:ASP323	OD2	pAKT1:LYS14	NZ	0.0915	2.7691	157.893
INSIG1:ASP65	OD1	pAKT1:LYS301	NZ	0.0915	2.7906	154.992
INSIG1:ASP65	OD1	pAKT1:LYS301	NZ	0.0913	2.7943	154.764
pAKT1:ASP302	OD1	INSIG1:ARG49	NH1	0.0911	2.8225	160.309
pAKT1:ASP323	O	pAKT1:LYS14	NZ	0.0911	2.8394	151.502
pAKT1:TYR437	O	pAKT1:GLU234	N	0.0904	2.9064	157.801
pAKT1:GLN414	OE1	INSIG1:ARG46	NH1	0.0901	2.8248	157.451
pAKT1:ASP323	O	pAKT1:LYS14	NZ	0.0894	2.8394	151.811
pAKT1:GLU132	O	INSIG1:ARG190	NH1	0.0869	2.8172	158.825
pAKT1:ASP456	OD2	pAKT1:ARG144	NH2	0.0854	2.8014	155.593
pAKT1:GLY130	O	INSIG1:HIE132	NE2	0.0851	2.8421	155.872
pAKT1:GLU397	OE1	INSIG1:ARG49	NH2	0.085	2.8033	158.738
pAKT1:GLU267	OE2	INSIG1:ARG49	NH1	0.0841	2.8106	155.325
pAKT1:GLN454	OE1	pAKT1:HIE220	N	0.0837	2.8593	153.081
pAKT1:GLU85	OE1	INSIG1:MET1	N	0.0808	2.7852	156.232
pAKT1:SER473	O03	pAKT1:LYS142	NZ	0.0806	2.7954	153.961
pAKT1:SER473	O03	pAKT1:LYS142	NZ	0.0804	2.7962	153.707
pAKT1:GLU397	OE2	INSIG1:ARG49	NH1	0.0801	2.8109	156.825
pAKT1:GLU432	OE2	pAKT1:LYS284	NZ	0.0797	2.789	157.369
pAKT1:ASP323	OD2	pAKT1:LYS14	NZ	0.0769	2.7702	157.615
pAKT1:GLU267	OE1	INSIG1:ARG49	NH1	0.0767	2.818	157.461
pAKT1:GLU91	OE1	INSIG1:SER13	OG	0.0765	2.6737	162.412
pAKT1:GLU184	OE2	pAKT1:ARG466	NH1	0.076	2.7932	159.335
pAKT1:GLU397	OE2	INSIG1:ARG49	NH2	0.0758	2.7972	157.214
pAKT1:ASP323	O	pAKT1:LYS14	NZ	0.0758	2.8387	151.196
pAKT1:GLU432	OE2	pAKT1:LYS284	NZ	0.0753	2.7955	157.355
pAKT1:GLU91	O	INSIG1:ALA14	N	0.0752	2.8546	158.862
pAKT1:SER473	O03	pAKT1:LYS142	NZ	0.0729	2.7993	153.798
INSIG1:GLU40	OE2	pAKT1:LYS400	NZ	0.0716	2.8065	154.309
INSIG1:ASP259	OXT	pAKT1:THR82	OG1	0.0714	2.7005	163.646
INSIG1:GLU40	OE2	pAKT1:LYS400	NZ	0.0705	2.806	154.513
pAKT1:GLU322	O	pAKT1:ARG23	NH2	0.0698	2.8584	141.689
pAKT1:GLU85	OE2	INSIG1:ARG3	NH2	0.0697	2.8099	157.879
pAKT1:GLN390	O	INSIG1:GLN34	NE2	0.0688	2.8316	160.345
pAKT1:GLU432	OE1	pAKT1:LYS284	NZ	0.0688	2.7922	158.127
pAKT1:GLU247	OE1	pAKT1:GLY373	N	0.0686	2.8594	156.28
pAKT1:GLU432	OE1	pAKT1:LYS284	NZ	0.0682	2.7905	157.045
INSIG1:ASP259	O	pAKT1:THR82	OG1	0.0675	2.6941	163.897
INSIG1:ARG188	O	pAKT1:SER137	OG	0.0669	2.7308	160.707
pAKT1:ALA480	OXT	INSIG1:ARG148	NH2	0.0664	2.8173	154.463
pAKT1:SER473	O	INSIG1:LYS140	NZ	0.0659	2.8193	154.462
pAKT1:GLU432	OE1	pAKT1:LYS284	NZ	0.0654	2.789	157.637
INSIG1:GLU40	OE1	pAKT1:LYS400	NZ	0.0648	2.8036	154.47
INSIG1:HIE5	O	pAKT1:ARG67	NH2	0.0639	2.8349	148.185
pAKT1:GLU267	OE1	INSIG1:ARG49	NH2	0.0631	2.8156	156.854
pAKT1:SER473	O	INSIG1:LYS140	NZ	0.0631	2.8166	155.24
INSIG1:PRO45	O	pAKT1:GLN414	NE2	0.0617	2.8584	158.958
pAKT1:GLU432	OE2	pAKT1:LYS284	NZ	0.0616	2.794	157.366
pAKT1:SER473	O	INSIG1:LYS140	NZ	0.0608	2.8235	154.766
pAKT1:PRO70	O	INSIG1:TYR11	OH	0.0602	2.7342	158.701
pAKT1:GLN390	O	INSIG1:GLN34	NE2	0.0601	2.8291	158.469
pAKT1:GLU85	OE1	INSIG1:MET1	N	0.06	2.7942	154.921
pAKT1:GLU397	OE1	INSIG1:ARG49	NH1	0.059	2.8136	155.16
INSIG1:GLU42	OE1	pAKT1:ARG406	NH1	0.0584	2.8121	160.454
pAKT1:ASP262	OD2	INSIG1:ARG49	NH1	0.0582	2.8436	153.938
INSIG1:GLU40	OE2	pAKT1:LYS400	NZ	0.0579	2.8075	153.872
pAKT1:GLU91	OE1	INSIG1:ALA14	N	0.0576	2.8515	161.072
pAKT1:HIE220	O	pAKT1:ARG466	NH1	0.0575	2.8401	156.108
pAKT1:GLU322	OE2	pAKT1:ARG25	NH2	0.0574	2.7812	156.138
pAKT1:ASP262	OD1	INSIG1:ARG49	NH2	0.0568	2.8053	153.191
pAKT1:SER473	O03	INSIG1:LYS140	NZ	0.0554	2.7913	154.682
INSIG1:ASP259	OXT	pAKT1:THR81	OG1	0.0548	2.6703	163.522
pAKT1:GLU184	OE1	pAKT1:ARG465	NH2	0.0547	2.7981	155.895
INSIG1:GLU40	OE1	pAKT1:LYS400	NZ	0.0546	2.804	154.792
pAKT1:GLU85	OE1	INSIG1:ARG3	NH2	0.0545	2.8019	158.317
pAKT1:SER473	O03	INSIG1:LYS140	NZ	0.0545	2.7909	156.04
pAKT1:ASP323	OD2	pAKT1:LYS14	NZ	0.054	2.7697	156.871
INSIG1:GLU42	OE1	pAKT1:ARG406	NH2	0.0539	2.7914	160.234
pAKT1:SER473	O03	INSIG1:LYS140	NZ	0.0536	2.7968	154.812
INSIG1:GLU40	OE1	pAKT1:LYS400	NZ	0.0536	2.8057	153.922
pAKT1:GLU322	O	pAKT1:LYS14	NZ	0.0533	2.7949	147.181
pAKT1:GLU132	OE1	INSIG1:ARG190	NH1	0.053	2.7911	156.145
pAKT1:GLU247	OE2	pAKT1:GLY373	N	0.0528	2.8645	156.207
INSIG1:GLU42	OE2	pAKT1:ARG406	NH1	0.0527	2.8138	160.535
INSIG1:GLU42	OE2	pAKT1:ARG406	NH2	0.0523	2.783	160.885
pAKT1:ASP325	OD2	pAKT1:ASN54	N	0.0516	2.8512	152.287
pAKT1:GLU91	OE2	INSIG1:ALA14	N	0.0511	2.8475	159.875
pAKT1:THR389	O	INSIG1:GLN34	NE2	0.0503	2.8584	150.949
pAKT1:GLU322	OE1	pAKT1:ARG23	NE	0.0503	2.807	153.375
pAKT1:GLU85	OE1	INSIG1:MET1	N	0.0499	2.7937	156.047
pAKT1:PRO68	O	INSIG1:TYR11	N	0.0495	2.8828	159.882
pAKT1:GLU341	OE2	pAKT1:ARG243	NH2	0.0494	2.7653	161.877
INSIG1:PRO41	O	pAKT1:GLN404	NE2	0.0492	2.8429	158.463
pAKT1:GLU322	O	pAKT1:LYS14	NZ	0.0481	2.7977	146.635
pAKT1:GLU322	OE2	pAKT1:ARG25	NH2	0.0481	2.8347	156.678
INSIG1:PHE139	O	pAKT1:GLN471	NE2	0.0476	2.8433	160.781
INSIG1:GLU254	OE2	pAKT1:ARG200	NH1	0.0473	2.8104	153.421
pAKT1:GLU85	OE1	INSIG1:ARG3	NH1	0.047	2.8136	158.71
pAKT1:GLU322	O	pAKT1:LYS14	NZ	0.0469	2.8004	147.205
INSIG1:THR185	O	pAKT1:LYS140	NZ	0.0469	2.812	155.085
pAKT1:GLU66	O	INSIG1:ASN10	ND2	0.0467	2.843	162.496
pAKT1:SER266	OG	INSIG1:ARG46	NH2	0.0467	2.8439	142.382
pAKT1:GLU85	OE2	INSIG1:ARG3	NH1	0.0464	2.8228	157.807
pAKT1:ASP434	O	pAKT1:ASN231	ND2	0.0452	2.8803	163.538
INSIG1:THR185	O	pAKT1:LYS140	NZ	0.0449	2.8117	154.662
pAKT1:THR435	OG1	pAKT1:LYS154	NZ	0.0446	2.862	152.732
pAKT1:GLU341	OE1	pAKT1:ARG243	NH2	0.0443	2.7664	161.934
pAKT1:ALA480	O	INSIG1:ARG148	NE	0.0442	2.8335	154.69
INSIG1:HID137	NE2	pAKT1:GLN471	NE2	0.0441	2.912	159.668
pAKT1:THR435	OG1	pAKT1:LYS154	NZ	0.0439	2.865	153.167
pAKT1:THR435	OG1	pAKT1:LYS154	NZ	0.0431	2.8662	153.459
pAKT1:THR448	O	pAKT1:LYS163	NZ	0.0426	2.8191	154.539
pAKT1:THR448	O	pAKT1:LYS163	NZ	0.0426	2.8111	154.087
pAKT1:SER473	O01	pAKT1:LYS142	NZ	0.0421	2.8108	151.477
pAKT1:SER473	O03	pAKT1:LYS140	NZ	0.0418	2.7663	155.14
pAKT1:GLU184	OE2	pAKT1:ARG465	NE	0.0415	2.8374	156.808
INSIG1:LEU4	O	pAKT1:THR65	OG1	0.0413	2.7897	156.519
pAKT1:ASP323	OD1	pAKT1:LYS14	NZ	0.041	2.8023	159.499
pAKT1:GLU459	OE2	pAKT1:LYS142	NZ	0.041	2.781	158.31
pAKT1:ASP325	OD2	pAKT1:ASN53	ND2	0.0406	2.8499	159.241
pAKT1:GLU322	OE1	pAKT1:ARG25	NH2	0.0401	2.7826	154.362
pAKT1:THR448	O	pAKT1:LYS163	NZ	0.0396	2.8152	153.481
INSIG1:THR185	O	pAKT1:LYS140	NZ	0.0395	2.812	154.507
pAKT1:ASP127	O	INSIG1:HIE132	NE2	0.0389	2.8455	155.443
pAKT1:ASN324	OD1	pAKT1:LYS14	NZ	0.0388	2.8331	145.435
pAKT1:SER473	O01	pAKT1:LYS142	NZ	0.0387	2.8126	152.313
INSIG1:ASP259	O	pAKT1:THR81	OG1	0.0383	2.6714	163.01
pAKT1:PHE407	O	pAKT1:ARG251	NH2	0.0383	2.8798	145.566
pAKT1:ASN204	OD1	INSIG1:ARG141	NH1	0.0381	2.8346	153.54
pAKT1:ASP283	OD1	pAKT1:LYS419	NZ	0.038	2.7909	157.574
pAKT1:GLU184	OE2	pAKT1:ARG465	NH2	0.038	2.8173	153.492
pAKT1:GLU267	OE1	INSIG1:ARG49	NH2	0.0379	2.799	154.901
INSIG1:PRO12	O	pAKT1:ARG69	NH1	0.0371	2.7984	154.2
pAKT1:GLN445	OE1	pAKT1:LYS158	NZ	0.037	2.816	153.896
INSIG1:SER258	O	pAKT1:THR81	OG1	0.0369	2.7277	159.429
pAKT1:ASP283	OD1	pAKT1:LYS419	NZ	0.0368	2.7836	158.103
pAKT1:SER473	O01	pAKT1:LYS142	NZ	0.0361	2.8055	151.425
pAKT1:GLN445	OE1	pAKT1:LYS158	NZ	0.036	2.8179	154.535
pAKT1:ASP283	OD1	pAKT1:LYS419	NZ	0.036	2.7918	157.682
INSIG1:ASP259	OXT	pAKT1:LYS30	NZ	0.0359	2.7598	160.133
pAKT1:ASN324	OD1	pAKT1:LYS14	NZ	0.0357	2.8357	145.276
pAKT1:GLU91	OE1	INSIG1:TYR11	OH	0.0352	2.7026	163.176
pAKT1:ASP325	OD1	pAKT1:ASN54	ND2	0.035	2.8264	152.063
pAKT1:GLN445	OE1	pAKT1:LYS158	NZ	0.035	2.8123	154.814
pAKT1:GLU459	OE1	pAKT1:GLN218	NE2	0.035	2.825	160.448
pAKT1:ASP456	OD2	pAKT1:ARG144	NE	0.0343	2.8531	155.624
pAKT1:ASN324	OD1	pAKT1:LYS14	NZ	0.0337	2.8417	144.79
pAKT1:ASP302	O	INSIG1:SER56	OG	0.0335	2.7664	153.071
pAKT1:SER473	O03	pAKT1:LYS140	NZ	0.0334	2.7898	155.294
pAKT1:ASP221	OD2	pAKT1:GLN454	NE2	0.033	2.8586	157.022
pAKT1:SER137	OG	INSIG1:ARG190	NE	0.0329	2.9149	158.625
pAKT1:SER473	O02	pAKT1:LYS140	NZ	0.0325	2.7703	152.766
pAKT1:ASN71	OD1	INSIG1:ASN10	ND2	0.0322	2.8623	157.474
pAKT1:ASP283	OD2	pAKT1:LYS419	NZ	0.0322	2.79	157.436
pAKT1:TYR474	OH	pAKT1:ARG206	NH2	0.0321	2.8938	149.291
pAKT1:PHE472	O	pAKT1:GLN218	NE2	0.0318	2.8744	151.382
INSIG1:ALA44	O	pAKT1:TRP413	N	0.0318	2.8931	151.313
pAKT1:SER473	O01	pAKT1:LYS140	NZ	0.0312	2.7941	154.042
pAKT1:SER473	O03	pAKT1:LYS140	NZ	0.0309	2.7766	156.553
INSIG1:PRO45	O	pAKT1:GLN414	N	0.0309	2.8693	147.116
pAKT1:SER473	O02	pAKT1:LYS140	NZ	0.0307	2.7682	152.455
pAKT1:GLU184	OE1	pAKT1:ARG465	NE	0.0307	2.8446	154.481
pAKT1:ASP283	OD2	pAKT1:LYS419	NZ	0.0305	2.7917	157.42
INSIG1:TYR11	OH	pAKT1:ARG69	NE	0.0302	2.881	158.033
pAKT1:GLU267	OE1	INSIG1:ARG49	NE	0.0299	2.8306	152.817
INSIG1:TYR11	O	pAKT1:ASN71	ND2	0.0299	2.836	159.069
pAKT1:SER473	O02	pAKT1:LYS140	NZ	0.0297	2.7641	153.558
pAKT1:GLU341	O	pAKT1:ARG243	NH2	0.0297	2.8293	142.916
pAKT1:LYS284	O	pAKT1:LYS426	NZ	0.0296	2.8156	154.844
INSIG1:ASP259	OXT	pAKT1:LYS30	NZ	0.0294	2.7654	160.465
pAKT1:GLU91	O	INSIG1:GLY15	N	0.0293	2.8918	155.588
pAKT1:TYR417	O	pAKT1:HIE207	NE2	0.0293	2.8707	147.9
pAKT1:ASP283	OD2	pAKT1:LYS419	NZ	0.0286	2.7854	157.289
pAKT1:GLU464	O	INSIG1:HIE257	NE2	0.0284	2.8396	152.41
INSIG1:HIE132	O	pAKT1:SER126	OG	0.0281	2.715	161.95
pAKT1:GLN390	OE1	INSIG1:GLN34	NE2	0.0279	2.8617	158.416
pAKT1:ASN204	OD1	INSIG1:ARG141	NH1	0.0278	2.8185	153.284
pAKT1:THR81	OG1	INSIG1:SER258	OG	0.0278	2.7538	162.144
pAKT1:GLU132	O	INSIG1:ARG190	NH1	0.0274	2.8265	158.125
pAKT1:GLN61	OE1	INSIG1:MET1	N	0.0272	2.8217	153.478
pAKT1:SER473	O01	pAKT1:LYS140	NZ	0.0271	2.8017	155.088
pAKT1:GLU135	OE2	INSIG1:ARG190	NH1	0.027	2.8025	157.783
pAKT1:GLU322	OE1	pAKT1:ARG23	NH2	0.0265	2.8473	145.112
pAKT1:GLU85	OE2	INSIG1:MET1	N	0.0258	2.8049	154.307
pAKT1:SER129	O	INSIG1:HIE132	NE2	0.0256	2.8488	151.054
pAKT1:ASP323	OD1	pAKT1:ARG23	NE	0.0256	2.8852	148.45
INSIG1:PRO12	O	pAKT1:ARG69	NE	0.0252	2.8375	151.387
pAKT1:GLU85	OE2	INSIG1:MET1	N	0.025	2.8058	153.601
pAKT1:GLU135	OE1	INSIG1:ARG190	NH1	0.0248	2.8019	155.861
INSIG1:HIE132	ND1	pAKT1:SER122	OG	0.0248	2.827	161.077
pAKT1:ARG41	O	INSIG1:SER21	OG	0.0246	2.7705	155.165
pAKT1:ASP46	O	INSIG1:ARG58	NH2	0.0243	2.824	153.953
INSIG1:PRO12	O	pAKT1:ARG69	NH2	0.0243	2.8132	149.689
pAKT1:SER473	O01	pAKT1:LYS140	NZ	0.0242	2.7907	153.766
pAKT1:LYS400	O	INSIG1:HIE43	NE2	0.024	2.8487	156.029
INSIG1:MET26	O	pAKT1:GLN47	NE2	0.0239	2.8522	154.877
INSIG1:ASP259	OD1	pAKT1:ARG465	NH2	0.0236	2.802	162.173
pAKT1:THR443	O	pAKT1:LYS154	NZ	0.0232	2.828	153.799
pAKT1:ASP302	OD2	INSIG1:ARG49	NH1	0.023	2.8514	148.833
pAKT1:GLN61	OE1	INSIG1:MET1	N	0.0228	2.8261	154.428
INSIG1:SER131	O	pAKT1:GLY130	N	0.0226	2.8593	157.59
pAKT1:GLU132	OE1	INSIG1:ARG190	NH2	0.0225	2.83	149.646
pAKT1:THR443	O	pAKT1:LYS154	NZ	0.0225	2.8261	154.095
pAKT1:GLU432	OE1	pAKT1:ASN231	ND2	0.0225	2.8187	160.866
pAKT1:LYS284	O	pAKT1:LYS426	NZ	0.0225	2.8099	154.508
pAKT1:GLU85	OE2	INSIG1:MET1	N	0.0223	2.8053	151.763
INSIG1:SER61	OG	pAKT1:LYS301	NZ	0.0222	2.8561	151.382
pAKT1:ASP453	O	pAKT1:HIE220	NE2	0.0221	2.8436	156.243
INSIG1:PRO2	O	pAKT1:ARG76	NH1	0.0219	2.8306	156.876
pAKT1:GLU432	O	pAKT1:ASN231	ND2	0.0219	2.8565	159.667
pAKT1:LYS284	O	pAKT1:LYS426	NZ	0.0219	2.8154	154.46
pAKT1:VAL90	O	INSIG1:SER13	OG	0.0218	2.7311	159.55
pAKT1:GLU418	OE2	INSIG1:GLN48	NE2	0.0218	2.8294	160.353
INSIG1:ASP259	OXT	pAKT1:LYS30	NZ	0.0216	2.7676	159.818
INSIG1:ASP259	OXT	pAKT1:ARG121	NH1	0.0216	2.815	159.903
pAKT1:GLU432	O	pAKT1:ASN231	ND2	0.0216	2.8588	156.853
pAKT1:LYS64	O	INSIG1:ARG3	NE	0.0213	2.8772	149.768
pAKT1:GLU322	OE1	pAKT1:ARG25	NE	0.0213	2.8997	147.989
INSIG1:SER13	OG	pAKT1:ASN71	ND2	0.0211	2.88	158.521
INSIG1:ASP259	O	pAKT1:ARG121	NH2	0.021	2.8005	159.97
pAKT1:GLU432	OE2	pAKT1:ASN231	ND2	0.0209	2.818	161.477
pAKT1:GLN61	OE1	INSIG1:MET1	N	0.0208	2.8313	153.594
pAKT1:GLU401	OE1	INSIG1:GLN34	NE2	0.0206	2.8265	156.04
pAKT1:GLU267	OE2	INSIG1:ARG49	NE	0.0206	2.8317	154.452
pAKT1:GLU91	O	INSIG1:SER13	N	0.0205	2.8728	161.232
pAKT1:GLU132	OE2	INSIG1:ARG190	NH1	0.0204	2.7938	156.652
pAKT1:GLU418	OE1	INSIG1:GLN48	NE2	0.0203	2.8367	160.06
pAKT1:ILE447	O	pAKT1:LYS163	NZ	0.0201	2.8262	154.768
INSIG1:PRO12	O	pAKT1:ARG69	NH1	0.02	2.7993	153.812
Note: (1) AvgDist is the average distance of hydrogen bond (the distance between the hydrogen bond donor and acceptor); (2) AvgAng represents the average Angle of hydrogen bonds.
