# Supplementary material for: HMGCR‐Driven Cholesterol Metabolism Promotes Osteoarthritis Progression by Accelerating Synovial Fibroblast Senescence
Source: Adv Sci (Weinh). 2026 Jul 13:e76498. Online ahead of print. doi: 10.1002/advs.76498 (PMC13360124; doi:10.1002/advs.76498)
Supplement: Supplementary file 2 — Supporting File 2: advs76498‐sup‐0002‐TableS1‐S9.zip. [file ADVS-9999-e76498-s001.zip › Table S7. Information of the patients.xlsx]

## Sheet: patients information 
Table S7. Statistical analysis results of patients
Patient Number	Meniscoplasty Group	Total Knee Arthroplasty Group	P value
Age	58.667 ± 2.503	59.1667 ± 1.835	0.701
BMI (kg/m2)	25.767 ± 4.813	27.617 ± 3.407	0.522
Sex Ratio (Male/Female)	3(50%)/3(50%)	3(50%)/3(50%)	1
