# Supplementary material for: HMGCR‐Driven Cholesterol Metabolism Promotes Osteoarthritis Progression by Accelerating Synovial Fibroblast Senescence
Source: Adv Sci (Weinh). 2026 Jul 13:e76498. Online ahead of print. doi: 10.1002/advs.76498 (PMC13360124; doi:10.1002/advs.76498)
Supplement: Supplementary file 2 — Supporting File 2: advs76498‐sup‐0002‐TableS1‐S9.zip. [file ADVS-9999-e76498-s001.zip › Table S8. Sequences for RT-PCR primers used in this study.xlsx]

## Sheet: Sheet1
Table S8. Sequences for RT-PCR primers used in this study
Species	Primer name	Forward primer (5’-3’)	Reverse primer (3’-5’)
Mouse	HMGCR	CTGGAATTATGAGTGCCCCAAA	ACGACTGTACTGAAGACAAAGC
Mouse	CDKN2a	CGCAGGTTCTTGGTCACTGT	TGTTCACGAAAGCCAGAGCG
Mouse	CDKN1a	CCTGGTGATGTCCGACCTG	CCATGAGCGCATCGCAATC
Mouse	IL6	CTGCAAGAGACTTCCATCCAG	AGTGGTATAGACAGGTCTGTTGG
Mouse	Mmp13	GGAGCCCTGATGTTTCCCAT	GTCTTCATCGCCTGGACCATA
Mouse	Cxcl1	CTGGGATTCACCTCAAGAACATC	CAGGGTCAAGGCAAGCCTC
Mouse	GAPDH	AGGTCGGTGTGAACGGATTTG	TGTAGACCATGTAGTTGAGGTCA
