# Supplementary material for: HMGCR‐Driven Cholesterol Metabolism Promotes Osteoarthritis Progression by Accelerating Synovial Fibroblast Senescence
Source: Adv Sci (Weinh). 2026 Jul 13:e76498. Online ahead of print. doi: 10.1002/advs.76498 (PMC13360124; doi:10.1002/advs.76498)
Supplement: Supplementary file 2 — Supporting File 2: advs76498‐sup‐0002‐TableS1‐S9.zip. [file ADVS-9999-e76498-s001.zip › Table S9. Sequences for Chip-qPCR primers used in this study.xlsx]

## Sheet: Sheet1
Table S9. Sequences for Chip-qPCR primers used in this study
Species	Primer name	Forward primer (5’-3’)	Reverse primer (3’-5’)
Mouse	HMGCR (Containing SRE site)	ctcggctcggagaccaataggaag	gcctacgtcacgaacggtctc
Mouse	HMGCR (Negative control)	ggctcatcggttaagagcacttc	gctgtgcactacatgtacagaacag
